# Supplementary material for: Transcriptomic profiles reveal the genome-wide responses of the harmful dinoflagellate Cochlodinium polykrikoides when exposed to the algicide copper sulfate
Source: BMC Genomics. 2016 Jan 5;17:29. doi: 10.1186/s12864-015-2341-3 (PMC4702327; doi:10.1186/s12864-015-2341-3)
Supplement: Additional file 1: — The primers and full name of genes that used in the qRT-PCR validation. (XLSX 12 kb) [file 12864_2015_2341_MOESM1_ESM.xlsx]

## Sheet: Sheet1
Additional file 1: The primers and full name of genes that used in the qRT-PCR validation.
Contigs No	Full name	Symbol	Primer (Forward/Reverse; 5' --> 3')
comp363_c0_seq3	ATP synthase beta chain	ATPD	TGCATCACTGGCAATGGCAG/TGAACCAGCTTGCACAAATCTG
comp878_c0_seq1	PSII CP43 apoprotein	PsbC	GTATGACAGCGATCCTTGGTGC/CCTCCTGATGCCCAAGTATCG
comp227_c1_seq7	chloroplast ferredoxin-NADP(+) reductase	FNR2	TCCCTGAGAACAAGGTGTACCG/CCTCAGGCAGCAACATCTCAGC
comp575_c0_seq1	PSI P700 apoprotein A2	PsaB	GGTTGCTCAGGATGTGTGTGG/TGCATGAGAGAAAGCAGCCATC
comp181_c0_seq1	photosystem II protein D2	PsbD	CAGCAGCTGTATCAACACCAGC/TCCACAATCCTCCCATTTGAAG
comp99_c0_seq14	ribulose 1,5-bisphosphate carboxylase oxygenase form II	rbcL	CCGTGAACATCCTCGACATGTG/CGAGCTTCGGCTTGATGATG
comp253_c0_seq1	PSII CP47 apoprotein	PsbB	GGGTTTGTTGGTCCAGGTATGTGG/CCAAACAATCCCGATATGATGTG
comp19_c0_seq9	cytochrome oxidase subunit 1	COX1	CCCTTGGGCTCTCTTCATAACA/GGATCTCCTCCAAAGATTGGATC
comp15_c0_seq1	PSII D1 reaction center protein	PsbA2	TGCGTCCTTGGATCTTCGTAGC/ATACCAAGCGGCATACCATCAG
comp411_c0_seq1	cytochrome b6	PetB	ATTCTTTGCCTTGGGATCAG/GGAGTAGCTTTCCTATTCCTGG
comp0_c1_seq9	cytochrome b	CYB	GGGATCTCTTCTTTCTCACATCC/CCTGCATTTTTGTTGGGCACAGCT
comp80_c1_seq8	chloroplast cytochrome c6	CYTC6A	GTCGAGGCCATCATCAAGCAG/TAGTTGGCCACGTCCTCGATGT
comp464_c0_seq2	light-harvesting protein	LHCB3	TCAACCTGCTCCCATACAACCC/ACGGTGCCGTTCTGGAACAG
comp119054_c0_seq1	alpha-tubulin 3	TUA	TTCTCGCGCATCGACCACAAG/TCCATACCCTCGCCGACATAC
