# Supplementary material for: Transcriptomic profiles reveal the genome-wide responses of the harmful dinoflagellate Cochlodinium polykrikoides when exposed to the algicide copper sulfate
Source: BMC Genomics. 2016 Jan 5;17:29. doi: 10.1186/s12864-015-2341-3 (PMC4702327; doi:10.1186/s12864-015-2341-3)
Supplement: Additional file 3: — KEGG pathways of DEGs. The third level pathways of group 1 and group 2 were list in the excel file. Gene numbers indicated the total gene numbers that assigned to each third level pathway. (XLSX 16 kb) [file 12864_2015_2341_MOESM3_ESM.xlsx]

## Sheet: Sheet1
Additional file 3: KEGG pathways of DEGs.
Group 1			Group 2
KEGG pathways	Gene number		KEGG pathways	Gene number
03010 Ribosome	76		03010 Ribosome	20
03040 Spliceosome	41		00195 Photosynthesis	7
00190 Oxidative phosphorylation	36		04141 Protein processing in endoplasmic reticulum	6
03013 RNA transport	29		04010 MAPK signaling pathway	5
03050 Proteasome	28		04810 Regulation of actin cytoskeleton	5
04141 Protein processing in endoplasmic reticulum	26		03040 Spliceosome	4
03008 Ribosome biogenesis in eukaryotes	22		03013 RNA transport	4
04145 Phagosome	20		04142 Lysosome	4
04144 Endocytosis	19		00010 Glycolysis / Gluconeogenesis	3
00020 Citrate cycle (TCA cycle)	18		00710 Carbon fixation in photosynthetic organisms	3
00280 Valine, leucine and isoleucine degradation	18		00230 Purine metabolism	3
00970 Aminoacyl-tRNA biosynthesis	17		04014 Ras signaling pathway	3
04151 PI3K-Akt signaling pathway	16		04070 Phosphatidylinositol signaling system	3
00010 Glycolysis / Gluconeogenesis	15		04144 Endocytosis	3
04120 Ubiquitin mediated proteolysis	15		00030 Pentose phosphate pathway	2
00640 Propanoate metabolism	14		00562 Inositol phosphate metabolism	2
00720 Carbon fixation pathways in prokaryotes	14		00190 Oxidative phosphorylation	2
00071 Fatty acid degradation	14		00680 Methane metabolism	2
00230 Purine metabolism	14		00140 Steroid hormone biosynthesis	2
04010 MAPK signaling pathway	14		01040 Biosynthesis of unsaturated fatty acids	2
04810 Regulation of actin cytoskeleton	14		00240 Pyrimidine metabolism	2
00240 Pyrimidine metabolism	13		00780 Biotin metabolism	2
04310 Wnt signaling pathway	13		03015 mRNA surveillance pathway	2
04142 Lysosome	13		04120 Ubiquitin mediated proteolysis	2
00620 Pyruvate metabolism	12		04015 Rap1 signaling pathway	2
04510 Focal adhesion	12		04011 MAPK signaling pathway - yeast	2
00710 Carbon fixation in photosynthetic organisms	11		04066 HIF-1 signaling pathway	2
03018 RNA degradation	11		04020 Calcium signaling pathway	2
04014 Ras signaling pathway	11		04510 Focal adhesion (2)	2
04015 Rap1 signaling pathway	11		04530 Tight junction (2)	2
04146 Peroxisome	11		00051 Fructose and mannose metabolism	1
00480 Glutathione metabolism	10		00620 Pyruvate metabolism	1
03015 mRNA surveillance pathway	10		00640 Propanoate metabolism	1
04114 Oocyte meiosis	10		00650 Butanoate metabolism	1
00630 Glyoxylate and dicarboxylate metabolism	9		00910 Nitrogen metabolism	1
00650 Butanoate metabolism	9		00920 Sulfur metabolism	1
00270 Cysteine and methionine metabolism	9		00061 Fatty acid biosynthesis	1
00410 beta-Alanine metabolism	9		00071 Fatty acid degradation	1
04150 mTOR signaling pathway	9		00100 Steroid biosynthesis	1
04530 Tight junction	9		00120 Primary bile acid biosynthesis	1
00030 Pentose phosphate pathway	8		00600 Sphingolipid metabolism	1
00051 Fructose and mannose metabolism	8		00250 Alanine, aspartate and glutamate metabolism	1
00520 Amino sugar and nucleotide sugar metabolism	8		00280 Valine, leucine and isoleucine degradation	1
01040 Biosynthesis of unsaturated fatty acids	8		00310 Lysine degradation	1
04390 Hippo signaling pathway	8		00350 Tyrosine metabolism	1
04066 HIF-1 signaling pathway	8		00360 Phenylalanine metabolism	1
04068 FoxO signaling pathway	8		00380 Tryptophan metabolism	1
04110 Cell cycle	8		00410 beta-Alanine metabolism	1
00680 Methane metabolism	7		00440 Phosphonate and phosphinate metabolism	1
00062 Fatty acid elongation	7		00480 Glutathione metabolism	1
00250 Alanine, aspartate and glutamate metabolism	7		00531 Glycosaminoglycan degradation	1
00310 Lysine degradation	7		00750 Vitamin B6 metabolism	1
00860 Porphyrin and chlorophyll metabolism	7		00906 Carotenoid biosynthesis	1
04540 Gap junction	7		00903 Limonene and pinene degradation	1
00100 Steroid biosynthesis	6		00281 Geraniol degradation	1
00330 Arginine and proline metabolism	6		01051 Biosynthesis of ansamycins	1
00900 Terpenoid backbone biosynthesis	6		00965 Betalain biosynthesis	1
04012 ErbB signaling pathway	6		00362 Benzoate degradation	1
04391 Hippo signaling pathway -fly	6		00627 Aminobenzoate degradation	1
04111 Cell cycle - yeast	6		00930 Caprolactam degradation	1
00500 Starch and sucrose metabolism	5		00980 Metabolism of xenobiotics by cytochrome P450	1
00562 Inositol phosphate metabolism	5		00982 Drug metabolism - cytochrome P450	1
00561 Glycerolipid metabolism	5		03060 Protein export	1
00564 Glycerophospholipid metabolism	5		03018 RNA degradation	1
00260 Glycine, serine and threonine metabolism	5		03030 DNA replication	1
00350 Tyrosine metabolism	5		03410 Base excision repair	1
00380 Tryptophan metabolism	5		03420 Nucleotide excision repair (1)	1
00362 Benzoate degradation	5		03430 Mismatch repair (1)	1
04130 SNARE interactions in vesicular transport	5		03440 Homologous recombination (1)	1
03420 Nucleotide excision repair	5		04012 ErbB signaling pathway	1
02020 Two-component system	5		04370 VEGF signaling pathway	1
04370 VEGF signaling pathway	5		04064 NF-kappa B signaling pathway	1
04020 Calcium signaling pathway	5		04151 PI3K-Akt signaling pathway	1
04140 Regulation of autophagy	5		04145 Phagosome	1
04520 Adherens junction	5		04146 Peroxisome	1
00670 One carbon pool by folate	4		04114 Oocyte meiosis	1
03020 RNA polymerase	4		04520 Adherens junction (1)	1
03060 Protein export	4
04122 Sulfur relay system	4
04011 MAPK signaling pathway - yeast	4
04350 TGF-beta signaling pathway	4
04070 Phosphatidylinositol signaling system	4
00040 Pentose and glucuronate interconversions	3
00052 Galactose metabolism	3
00053 Ascorbate and aldarate metabolism	3
00195 Photosynthesis	3
00920 Sulfur metabolism	3
00061 Fatty acid biosynthesis	3
00565 Ether lipid metabolism	3
00600 Sphingolipid metabolism	3
00590 Arachidonic acid metabolism	3
00360 Phenylalanine metabolism	3
00400 Phenylalanine, tyrosine and tryptophan biosynthesis	3
00450 Selenocompound metabolism	3
00510 N-Glycan biosynthesis	3
00790 Folate biosynthesis	3
00830 Retinol metabolism	3
00521 Streptomycin biosynthesis	3
00980 Metabolism of xenobiotics by cytochrome P450	3
00983 Drug metabolism - other enzymes	3
03030 DNA replication	3
03430 Mismatch repair	3
04113 Meiosis - yeast	3
04210 Apoptosis	3
04115 p53 signaling pathway	3
00660 C5-Branched dibasic acid metabolism	2
00072 Synthesis and degradation of ketone bodies	2
00440 Phosphonate and phosphinate metabolism	2
00513 Various types of N-glycan biosynthesis	2
00903 Limonene and pinene degradation	2
00523 Polyketide sugar unit biosynthesis	2
00627 Aminobenzoate degradation	2
00625 Chloroalkane and chloroalkene degradation	2
00623 Toluene degradation	2
00643 Styrene degradation	2
00930 Caprolactam degradation	2
00626 Naphthalene degradation	2
00982 Drug metabolism - cytochrome P450	2
03022 Basal transcription factors	2
03410 Base excision repair	2
02010 ABC transporters	2
04013 MAPK signaling pathway - fly	2
04630 Jak-STAT signaling pathway	2
04064 NF-kappa B signaling pathway	2
04668 TNF signaling pathway	2
04080 Neuroactive ligand-receptor interaction	2
00120 Primary bile acid biosynthesis	1
00140 Steroid hormone biosynthesis	1
00591 Linoleic acid metabolism	1
00592 alpha-Linolenic acid metabolism	1
00300 Lysine biosynthesis	1
00340 Histidine metabolism	1
00460 Cyanoamino acid metabolism	1
00531 Glycosaminoglycan degradation	1
00563 Glycosylphosphatidylinositol(GPI)-anchor biosynthesis	1
00603 Glycosphingolipid biosynthesis - globo series	1
00730 Thiamine metabolism	1
00750 Vitamin B6 metabolism	1
00760 Nicotinate and nicotinamide metabolism	1
00770 Pantothenate and CoA biosynthesis	1
00780 Biotin metabolism	1
00909 Sesquiterpenoid and triterpenoid biosynthesis	1
00281 Geraniol degradation	1
01051 Biosynthesis of ansamycins	1
01055 Biosynthesis of vancomycin group antibiotics	1
00940 Phenylpropanoid biosynthesis	1
00950 Isoquinoline alkaloid biosynthesis	1
00960 Tropane, piperidine and pyridine alkaloid biosynthesis	1
00232 Caffeine metabolism	1
00254 Aflatoxin biosynthesis	1
03440 Homologous recombination	1
03460 Fanconi anemia pathway	1
03070 Bacterial secretion system	1
04330 Notch signaling pathway	1
04340 Hedgehog signaling pathway	1
04075 Plant hormone signal transduction	1
04512 ECM-receptor interaction	1
