# Supplementary material for: Transcriptomic profiles reveal the genome-wide responses of the harmful dinoflagellate Cochlodinium polykrikoides when exposed to the algicide copper sulfate
Source: BMC Genomics. 2016 Jan 5;17:29. doi: 10.1186/s12864-015-2341-3 (PMC4702327; doi:10.1186/s12864-015-2341-3)
Supplement: Additional file 7: — DEGs that involved in translation. The genes were identified by KEGG pathway analysis. (XLSX 37 kb) [file 12864_2015_2341_MOESM7_ESM.xlsx]

## Sheet: 03010 Ribosome
Additional file 7: DEGs that involved in translation. The genes were identified by KEGG pathway analysis.
	Differentially expressed genes that involved in translation (03010 Ribosome)
	Contig name	Fold- change			KO	symbol	Definition (KEGG)
		12 h	24 h	48 h
Group 1
	comp293_c0_seq1	-2.30775	1.61264	2.08765	K02981	RP-S2e,RPS2	small subunit ribosomal protein S2e
	comp2643_c0_seq1	2.86325	1.79802	5.20862	K02981	RP-S2e,RPS2	small subunit ribosomal protein S2e
	comp287_c0_seq1	-2.0496	1.97067	2.35738	K02985	RP-S3e,RPS3	small subunit ribosomal protein S3e
	comp152_c0_seq1	-2.4025	1.39179	1.58297	K02984	RP-S3Ae,RPS3A	small subunit ribosomal protein S3Ae
	comp11318_c0_seq1	1.14157	2.21259	3.96288	K02984	RP-S3Ae,RPS3A	small subunit ribosomal protein S3Ae
	comp239_c0_seq1	-2.30743	1.68605	1.89595	K02987	RP-S4e,RPS4	small subunit ribosomal protein S4e
	comp9797_c0_seq1	-1.43169	1.98707	2.75175	K02987	RP-S4e,RPS4	small subunit ribosomal protein S4e
	comp101_c1_seq1	-1.57621	2.45793	3.40545	K02989	RP-S5e,RPS5	small subunit ribosomal protein S5e
	comp19683_c0_seq1	-1.51881	1.82572	2.22762	K02989	RP-S5e,RPS5	small subunit ribosomal protein S5e
	comp229_c0_seq2	-2.1747	1.87268	3.48397	K02991	RP-S6e,RPS6	small subunit ribosomal protein S6e
	comp229_c0_seq1	-1.75578	1.95521	2.27538	K02991	RP-S6e,RPS6	small subunit ribosomal protein S6e
	comp17580_c0_seq1	-2.14568	1.72762	1.61637	K02991	RP-S6e,RPS6	small subunit ribosomal protein S6e
	comp276_c0_seq1	-3.9558	1.49581	1.8586	K02993	RP-S7e,RPS7	small subunit ribosomal protein S7e
	comp16679_c0_seq1	-2.12833	1.25365	1.7612	K02993	RP-S7e,RPS7	small subunit ribosomal protein S7e
	comp63_c0_seq1	-1.15143	2.10616	2.73926	K02995	RP-S8e,RPS8	small subunit ribosomal protein S8e
	comp12080_c0_seq1	-1.6026	2.03565	3.14167	K02995	RP-S8e,RPS8	small subunit ribosomal protein S8e
	comp130_c0_seq1	-1.02493	2.4943	2.68268	K02997	RP-S9e,RPS9	small subunit ribosomal protein S9e
	comp17641_c0_seq1	-1.05728	1.99529	4.25635	K02947	RP-S10e,RPS10	small subunit ribosomal protein S10e
	comp214_c0_seq2	-1.72879	2.61404	3.56967	K02947	RP-S10e,RPS10	small subunit ribosomal protein S10e
	comp163_c1_seq7	3.05924	2.96028	2.43985	K02949	RP-S11e,RPS11	small subunit ribosomal protein S11e
	comp93_c0_seq1	-1.65281	2.425	2.34799	K02951	RP-S12e,RPS12	small subunit ribosomal protein S12e
	comp5758_c0_seq1	-1.43867	2.40998	3.53544	K02951	RP-S12e,RPS12	small subunit ribosomal protein S12e
	comp11492_c0_seq1	-1.03224	2.34245	2.41598	K02953	RP-S13e,RPS13	small subunit ribosomal protein S13e
	comp221_c0_seq1	-1.55543	2.44516	2.72953	K02953	RP-S13e,RPS13	small subunit ribosomal protein S13e
	comp658_c0_seq1	-3.70082	1.34926	2.44471	K02953	RP-S13e,RPS13	small subunit ribosomal protein S13e
	comp743_c0_seq1	-2.22267	1.79047	2.15141	K02955	RP-S14e,RPS14	small subunit ribosomal protein S14e
	comp105_c2_seq1	-1.45641	1.99672	5.48558	K02955	RP-S14e,RPS14	small subunit ribosomal protein S14e
	comp11501_c0_seq1	-1.4653	2.15114	2.43712	K02955	RP-S14e,RPS14	small subunit ribosomal protein S14e
	comp15982_c0_seq1	-1.29784	2.04553	2.5374	K02958	RP-S15e,RPS15	small subunit ribosomal protein S15e
	comp406_c0_seq1	-2.37928	1.92807	2.46664	K02958	RP-S15e,RPS15	small subunit ribosomal protein S15e
	comp368_c0_seq1	-3.33528	1.6759	2.0862	K02958	RP-S15e,RPS15	small subunit ribosomal protein S15e
	comp489_c0_seq1	3.27708	2.9819	2.81932	K02958	RP-S15e,RPS15	small subunit ribosomal protein S15e
	comp10441_c0_seq1	-1.56713	1.19106	2.04119	K02957	RP-S15Ae,RPS15A	small subunit ribosomal protein S15Ae
	comp112_c0_seq1	-1.21049	2.40131	2.29178	K02957	RP-S15Ae,RPS15A	small subunit ribosomal protein S15Ae
	comp11257_c0_seq1	-1.4884	1.47834	2.18747	K02960	RP-S16e,RPS16	small subunit ribosomal protein S16e
	comp15351_c0_seq1	-2.20155	1.69859	2.3274	K02962	RP-S17e,RPS17	small subunit ribosomal protein S17e
	comp182_c2_seq1	-2.11817	2.18044	2.20768	K02962	RP-S17e,RPS17	small subunit ribosomal protein S17e
	comp182_c2_seq2	-1.35104	1.9557	3.472	K02962	RP-S17e,RPS17	small subunit ribosomal protein S17e
	comp17326_c0_seq1	-1.36297	1.84333	2.51758	K02964	RP-S18e,RPS18	small subunit ribosomal protein S18e
	comp259_c0_seq1	-2.84949	1.44721	1.49377	K02966	RP-S19e,RPS19	small subunit ribosomal protein S19e
	comp404_c0_seq1	-2.57445	1.77299	3.1076	K02971	RP-S21e,RPS21	small subunit ribosomal protein S21e
	comp216_c0_seq1	-1.79798	2.00799	2.05178	K02971	RP-S21e,RPS21	small subunit ribosomal protein S21e
	comp15939_c0_seq1	-1.43031	1.76317	2.03226	K02971	RP-S21e,RPS21	small subunit ribosomal protein S21e
	comp143_c1_seq1	-1.20681	2.57472	3.10679	K02973	RP-S23e,RPS23	small subunit ribosomal protein S23e
	comp11953_c0_seq1	-1.73693	1.79434	2.07525	K02973	RP-S23e,RPS23	small subunit ribosomal protein S23e
	comp10205_c0_seq1	-1.56664	1.81717	2.00301	K02974	RP-S24e,RPS24	small subunit ribosomal protein S24e
	comp13862_c0_seq1	-3.52616	1.10057	1.23344	K02975	RP-S25e,RPS25	small subunit ribosomal protein S25e
	comp680_c0_seq1	-1.72576	1.49407	2.16008	K02975	RP-S25e,RPS25	small subunit ribosomal protein S25e
	comp261_c0_seq1	-4.22082	1.17621	1.18448	K02975	RP-S25e,RPS25	small subunit ribosomal protein S25e
	comp16535_c0_seq1	-2.10066	1.52533	1.61057	K02976	RP-S26e,RPS26	small subunit ribosomal protein S26e
	comp341_c0_seq1	-4.43037	1.21179	1.49735	K02976	RP-S26e,RPS26	small subunit ribosomal protein S26e
	comp104_c0_seq1	-2.23698	1.4243	1.4243	K02978	RP-S27e,RPS27	small subunit ribosomal protein S27e
	comp69_c0_seq1	-2.03254	1.54188	1.46013	K02977	RP-S27Ae,RPS27A	small subunit ribosomal protein S27Ae
	comp69_c0_seq2	-1.54489	2.45561	3.37333	K02977	RP-S27Ae,RPS27A	small subunit ribosomal protein S27Ae
	comp28533_c0_seq1	-1.6245	1.01413	2.16886	K02977	RP-S27Ae,RPS27A	small subunit ribosomal protein S27Ae
	comp8795_c0_seq1	-1.2576	1.76984	2.68436	K02977	RP-S27Ae,RPS27A	small subunit ribosomal protein S27Ae
	comp73_c0_seq1	-1.25006	2.71819	4.27968	K02979	RP-S28e,RPS28	small subunit ribosomal protein S28e
	comp14165_c0_seq1	-2.36671	1.27336	1.19437	K02979	RP-S28e,RPS28	small subunit ribosomal protein S28e
	comp11436_c0_seq1	-2.47878	1.30408	2.21324	K02980	RP-S29e,RPS29	small subunit ribosomal protein S29e
	comp176_c0_seq1	-3.06263	1.58596	2.22661	K02980	RP-S29e,RPS29	small subunit ribosomal protein S29e
	comp133_c0_seq1	-1.34952	2.54914	2.35595	K02983	RP-S30e,RPS30	small subunit ribosomal protein S30e
	comp437_c1_seq2	-2.74745	1.40877	2.20995	K02998	RP-SAe,RPSA	small subunit ribosomal protein SAe
	comp437_c1_seq1	-1.70778	1.68677	2.34617	K02998	RP-SAe,RPSA	small subunit ribosomal protein SAe
	comp11738_c0_seq1	-1.42468	1.86146	2.76243	K02998	RP-SAe,RPSA	small subunit ribosomal protein SAe
	comp8348_c0_seq1	-1.58807	1.93586	2.40034	K02874	RP-L14,MRPL14,rplN	large subunit ribosomal protein L14
	comp134_c0_seq1	-1.42716	2.07817	1.89597	K02874	RP-L14,MRPL14,rplN	large subunit ribosomal protein L14
	comp3569_c0_seq1	2.4797	2.13849	2.06543	K02874	RP-L14,MRPL14,rplN	large subunit ribosomal protein L14
	comp32499_c0_seq1	-1.32275	3.12938	2.71375	K02887	RP-L20,MRPL20,rplT	large subunit ribosomal protein L20
	comp27931_c0_seq1	1.20977	2.28884	3.74844	K02890	RP-L22,MRPL22,rplV	large subunit ribosomal protein L22
	comp38834_c0_seq1	1.40608	3.01585	4.43362	K02895	RP-L24,MRPL24,rplX	large subunit ribosomal protein L24
	comp270_c0_seq1	-2.01011	1.69348	1.89958	K02925	RP-L3e,RPL3	large subunit ribosomal protein L3e
	comp23466_c0_seq1	-1.23858	1.83421	2.04101	K02925	RP-L3e,RPL3	large subunit ribosomal protein L3e
	comp8319_c0_seq1	1.03687	1.78222	3.98514	K02925	RP-L3e,RPL3	large subunit ribosomal protein L3e
	comp377_c0_seq1	-2.1348	1.65455	2.27066	K02930	RP-L4e,RPL4	large subunit ribosomal protein L4e
	comp25538_c0_seq1	-2.25776	1.34549	1.27312	K02930	RP-L4e,RPL4	large subunit ribosomal protein L4e
	comp10240_c0_seq1	-1.13206	2.04074	3.07849	K02932	RP-L5e,RPL5	large subunit ribosomal protein L5e
	comp426_c0_seq1	-2.17554	1.79008	2.30681	K02932	RP-L5e,RPL5	large subunit ribosomal protein L5e
	comp7945_c0_seq1	2.32887	2.69277	2.00567	K02932	RP-L5e,RPL5	large subunit ribosomal protein L5e
	comp178_c0_seq2	-2.17809	2.5308	4.94156	K02934	RP-L6e,RPL6	large subunit ribosomal protein L6e
	comp178_c0_seq1	-2.02311	1.56566	2.29851	K02934	RP-L6e,RPL6	large subunit ribosomal protein L6e
	comp17973_c0_seq1	-1.39687	1.94178	2.05878	K02934	RP-L6e,RPL6	large subunit ribosomal protein L6e
	comp86_c0_seq1	-1.23797	1.83035	2.06706	K02937	RP-L7e,RPL7	large subunit ribosomal protein L7e
	comp12966_c0_seq1	-1.34292	1.83747	3.2052	K02937	RP-L7e,RPL7	large subunit ribosomal protein L7e
	comp9465_c0_seq1	-1.57794	1.4487	2.25987	K02936	RP-L7Ae,RPL7A	large subunit ribosomal protein L7Ae
	comp89_c0_seq1	-1.56401	1.84094	2.07363	K02936	RP-L7Ae,RPL7A	large subunit ribosomal protein L7Ae
	comp132_c0_seq1	-1.15391	2.09108	1.96027	K02938	RP-L8e,RPL8	large subunit ribosomal protein L8e
	comp17005_c0_seq1	-2.05153	1.9672	2.21658	K02938	RP-L8e,RPL8	large subunit ribosomal protein L8e
	comp195_c0_seq1	-1.69239	1.95402	2.3954	K02940	RP-L9e,RPL9	large subunit ribosomal protein L9e
	comp9990_c0_seq1	1.24349	2.62017	3.62179	K02940	RP-L9e,RPL9	large subunit ribosomal protein L9e
	comp139_c0_seq1	-3.11544	1.10924	1.1498	K02865	RP-L10Ae,RPL10A	large subunit ribosomal protein L10Ae
	comp9241_c0_seq1	-1.9169	1.87449	2.32426	K02865	RP-L10Ae,RPL10A	large subunit ribosomal protein L10Ae
	comp308_c0_seq1	-2.40338	1.95267	2.061	K02868	RP-L11e,RPL11	large subunit ribosomal protein L11e
	comp21949_c0_seq1	-1.80704	2.56337	2.66624	K02868	RP-L11e,RPL11	large subunit ribosomal protein L11e
	comp14108_c0_seq1	-1.39229	1.79207	2.31552	K02870	RP-L12e,RPL12	large subunit ribosomal protein L12e
	comp272_c0_seq1	-1.32383	2.51342	3.02939	K02870	RP-L12e,RPL12	large subunit ribosomal protein L12e
	comp241_c0_seq1	-1.9755	1.64978	2.40744	K02873	RP-L13e,RPL13	large subunit ribosomal protein L13e
	comp9991_c0_seq1	-1.32955	2.19814	2.45781	K02872	RP-L13Ae,RPL13A	large subunit ribosomal protein L13Ae
	comp14056_c0_seq1	-1.19153	1.58404	2.23273	K02875	RP-L14e,RPL14	large subunit ribosomal protein L14e
	comp20884_c0_seq1	-2.03792	1.91947	2.37952	K02877	RP-L15e,RPL15	large subunit ribosomal protein L15e
	comp12965_c0_seq1	-1.55545	1.50318	2.19681	K02880	RP-L17e,RPL17	large subunit ribosomal protein L17e
	comp230_c0_seq1	-3.13638	1.43633	1.43633	K02880	RP-L17e,RPL17	large subunit ribosomal protein L17e
	comp20259_c0_seq1	-2.33198	1.223	1.35888	K02883	RP-L18e,RPL18	large subunit ribosomal protein L18e
	comp246_c0_seq1	-2.88728	1.83876	1.5625	K02883	RP-L18e,RPL18	large subunit ribosomal protein L18e
	comp96_c0_seq1	-2.39156	1.71256	1.9639	K02882	RP-L18Ae,RPL18A	large subunit ribosomal protein L18Ae
	comp15663_c0_seq1	-2.84402	1.31062	1.17331	K02882	RP-L18Ae,RPL18A	large subunit ribosomal protein L18Ae
	comp10253_c0_seq1	-1.47943	1.55242	2.34002	K02885	RP-L19e,RPL19	large subunit ribosomal protein L19e
	comp12645_c0_seq1	-1.10129	2.43171	4.02583	K02885	RP-L19e,RPL19	large subunit ribosomal protein L19e
	comp183_c0_seq1	-2.14637	1.93607	2.1224	K02889	RP-L21e,RPL21	large subunit ribosomal protein L21e
	comp6997_c0_seq1	-1.39461	1.71601	2.76367	K02889	RP-L21e,RPL21	large subunit ribosomal protein L21e
	comp203_c1_seq1	-2.24391	1.48875	1.66092	K02891	RP-L22e,RPL22	large subunit ribosomal protein L22e
	comp14981_c1_seq1	-1.27	1.93258	2.62913	K02891	RP-L22e,RPL22	large subunit ribosomal protein L22e
	comp302_c0_seq1	-2.44882	1.69316	1.78888	K02893	RP-L23Ae,RPL23A	large subunit ribosomal protein L23Ae
	comp8679_c0_seq1	-1.06544	2.14679	3.59938	K02893	RP-L23Ae,RPL23A	large subunit ribosomal protein L23Ae
	comp107_c0_seq1	-1.25138	2.10301	1.93973	K02898	RP-L26e,RPL26	large subunit ribosomal protein L26e
	comp153_c0_seq1	-1.45498	2.018	1.82246	K02901	RP-L27e,RPL27	large subunit ribosomal protein L27e
	comp18288_c0_seq1	-2.04698	1.34252	1.5711	K02901	RP-L27e,RPL27	large subunit ribosomal protein L27e
	comp62_c0_seq1	-1.72789	4.63958	5.53974	K02900	RP-L27Ae,RPL27A	large subunit ribosomal protein L27Ae
	comp8698_c0_seq1	-1.69666	1.80115	2.58878	K02900	RP-L27Ae,RPL27A	large subunit ribosomal protein L27Ae
	comp6708_c0_seq1	-2.61824	1.1721	1.47441	K02908	RP-L30e,RPL30	large subunit ribosomal protein L30e
	comp65_c0_seq1	-1.81057	3.60804	4.51932	K02908	RP-L30e,RPL30	large subunit ribosomal protein L30e
	comp168_c0_seq1	-1.96625	1.98603	3.97945	K02910	RP-L31e,RPL31	large subunit ribosomal protein L31e
	comp12468_c0_seq1	-1.42426	2.3205	2.5724	K02910	RP-L31e,RPL31	large subunit ribosomal protein L31e
	comp242_c0_seq1	-2.81666	1.62032	2.4548	K02912	RP-L32e,RPL32	large subunit ribosomal protein L32e
	comp263_c0_seq1	-3.08788	1.59137	1.64606	K02915	RP-L34e,RPL34	large subunit ribosomal protein L34e
	comp8988_c0_seq1	-1.87602	1.60244	2.3175	K02915	RP-L34e,RPL34	large subunit ribosomal protein L34e
	comp14193_c0_seq1	-1.4509	1.9265	2.0714	K02918	RP-L35e,RPL35	large subunit ribosomal protein L35e
	comp98_c0_seq1	-2.07935	1.3695	1.52571	K02917	RP-L35Ae,RPL35A	large subunit ribosomal protein L35Ae
	comp16885_c0_seq1	-1.86537	1.72759	2.01669	K02917	RP-L35Ae,RPL35A	large subunit ribosomal protein L35Ae
	comp141_c0_seq4	-1.90668	2.00285	2.89385	K02920	RP-L36e,RPL36	large subunit ribosomal protein L36e
	comp141_c0_seq2	-1.41192	1.97507	3.15157	K02920	RP-L36e,RPL36	large subunit ribosomal protein L36e
	comp7293_c0_seq1	-1.06232	2.11976	2.71651	K02920	RP-L36e,RPL36	large subunit ribosomal protein L36e
	comp16789_c0_seq1	-1.59091	2.15049	1.86299	K02922	RP-L37e,RPL37	large subunit ribosomal protein L37e
	comp223_c1_seq1	-2.82353	1.41986	3.63559	K02921	RP-L37Ae,RPL37A	large subunit ribosomal protein L37Ae
	comp5172_c0_seq1	-2.20179	1.64149	2.32858	K02921	RP-L37Ae,RPL37A	large subunit ribosomal protein L37Ae
	comp243_c1_seq1	-2.93642	1.53702	1.75131	K02923	RP-L38e,RPL38	large subunit ribosomal protein L38e
	comp6796_c0_seq1	1.19858	3.89544	5.11307	K02923	RP-L38e,RPL38	large subunit ribosomal protein L38e
	comp204_c1_seq1	-2.01565	1.8425	3.30541	K02924	RP-L39e,RPL39	large subunit ribosomal protein L39e
	comp16518_c0_seq1	-1.82815	1.28863	2.57362	K02927	RP-L40e,RPL40	large subunit ribosomal protein L40e
	comp8949_c0_seq1	-1.43014	2.01184	2.56184	K02927	RP-L40e,RPL40	large subunit ribosomal protein L40e
	comp90_c0_seq1	-1.41877	2.07109	2.01582	K02929	RP-L44e,RPL44	large subunit ribosomal protein L44e
	comp5771_c0_seq1	1.19176	2.3855	4.01676	K02929	RP-L44e,RPL44	large subunit ribosomal protein L44e
	comp13877_c0_seq1	-1.19585	1.80873	2.56485	K02941	RP-LP0,RPLP0	large subunit ribosomal protein LP0
	comp106_c0_seq1	-2.03859	1.57305	1.59252	K02941	RP-LP0,RPLP0	large subunit ribosomal protein LP0
	comp49_c0_seq1	-1.37469	4.99485	5.65107	K02942	RP-LP1,RPLP1	large subunit ribosomal protein LP1
	comp106_c0_seq2	-1.85411	2.03714	1.84518	K02943	RP-LP2,RPLP2	large subunit ribosomal protein LP2
Group 2
	comp2663_c0_seq1	1.08346	-2.5434	-1.61751	K02985	RP-S3e,RPS3	small subunit ribosomal protein S3e
	comp570_c0_seq2	2.08393	1.17355	-1.22173	K02955	RP-S14e,RPS14	small subunit ribosomal protein S14e
	comp499_c0_seq1	1.00072	1.05008	-2.91986	K02957	RP-S15Ae,RPS15A	small subunit ribosomal protein S15Ae
	comp382_c0_seq1	2.20028	1.30282	-1.12946	K02974	RP-S24e,RPS24	small subunit ribosomal protein S24e
	comp240_c0_seq1	1.07958	-1.13449	-2.37872	K02976	RP-S26e,RPS26	small subunit ribosomal protein S26e
	comp125_c0_seq9	2.00229	1.15411	-1.07579	K02977	RP-S27Ae,RPS27A	small subunit ribosomal protein S27Ae
	comp335_c0_seq2	1.16886	-2.13357	-2.57906	K02983	RP-S30e,RPS30	small subunit ribosomal protein S30e
	comp2687_c0_seq1	1.16465	-2.00187	-2.01042	K02875	RP-L14e,RPL14	large subunit ribosomal protein L14e
	comp2944_c0_seq1	1.60092	-1.61081	-5.20027	K02885	RP-L19e,RPL19	large subunit ribosomal protein L19e
	comp855_c0_seq1	-3.71045	-2.50695	-3.01612	K02885	RP-L19e,RPL19	large subunit ribosomal protein L19e
	comp1788_c0_seq1	1.03823	-1.493	-2.03276	K02894	RP-L23e,RPL23	large subunit ribosomal protein L23e
	comp4832_c0_seq1	1.26485	1.22296	-5.20027	K02893	RP-L23Ae,RPL23A	large subunit ribosomal protein L23Ae
	comp207_c0_seq1	2.63285	1.37286	-1.02153	K02896	RP-L24e,RPL24	large subunit ribosomal protein L24e
	comp2475_c0_seq1	1.29234	-1.40882	-2.61603	K02896	RP-L24e,RPL24	large subunit ribosomal protein L24e
	comp196_c0_seq1	2.3258	1.2814	-1.65826	K02901	RP-L27e,RPL27	large subunit ribosomal protein L27e
	comp1285_c0_seq1	1.1348	-1.28676	-3.96435	K02908	RP-L30e,RPL30	large subunit ribosomal protein L30e
	comp731_c0_seq4	1.42678	-1.63421	-2.25171	K02910	RP-L31e,RPL31	large subunit ribosomal protein L31e
	comp402_c1_seq12	1.42045	-1.10232	-2.00151	K02912	RP-L32e,RPL32	large subunit ribosomal protein L32e
	comp2097_c0_seq1	1.17463	-1.02967	-2.57761	K02918	RP-L35e,RPL35	large subunit ribosomal protein L35e
	comp188_c0_seq1	2.30402	1.37287	-1.59316	K02920	RP-L36e,RPL36	large subunit ribosomal protein L36e
	comp458_c0_seq1	2.28194	1.12718	-1.64421	K02920	RP-L36e,RPL36	large subunit ribosomal protein L36e
	comp335_c1_seq6	1.20693	-1.29807	-2.20442	K02927	RP-L40e,RPL40	large subunit ribosomal protein L40e
	comp347_c0_seq2	2.42741	-1.06917	-1.33934	K02943	RP-LP2,RPLP2	large subunit ribosomal protein LP2

## Sheet: 00970 Aminoacyl-tRNA 
	Differential expressed genes that involved in translation (00970 Aminoacyl-tRNA )
	Contig name	Fold- change			KO	symbol	Definition (KEGG)
		12 h	24 h	48 h
Group 1
	comp26295_c0_seq1	-1.04354	1.77837	3.12681	K01885	EARS,gltX	glutamyl-tRNA synthetase [EC:6.1.1.17]
	comp23747_c0_seq1	-1.27882	1.64884	3.40655	K01886	QARS,glnS	glutaminyl-tRNA synthetase [EC:6.1.1.18]
	comp21687_c0_seq1	-1.56207	1.18529	2.30948	K01872	AARS,alaS	alanyl-tRNA synthetase [EC:6.1.1.7]
	comp23421_c0_seq1	-1.81288	1.19258	2.48989	K01876	DARS,aspS	aspartyl-tRNA synthetase [EC:6.1.1.12]
	comp30408_c0_seq1	1.47694	2.53037	4.3889	K01893	NARS,asnS	asparaginyl-tRNA synthetase [EC:6.1.1.22]
	comp31163_c0_seq1	-1.0556	1.75265	3.18701	K01868	TARS,thrS	threonyl-tRNA synthetase [EC:6.1.1.3]
	comp48815_c0_seq2	3.26177	2.34834	4.32838	K01875	SARS,serS	seryl-tRNA synthetase [EC:6.1.1.11]
	comp16076_c0_seq3	1.29305	2.97317	4.13574	K01875	SARS,serS	seryl-tRNA synthetase [EC:6.1.1.11]
	comp22116_c0_seq1	-1.03413	2.48772	3.85936	K01874	MARS,metG	methionyl-tRNA synthetase [EC:6.1.1.10]
	comp68842_c0_seq1	-1.07378	2.49462	2.1548	K01874	MARS,metG	methionyl-tRNA synthetase [EC:6.1.1.10]
	comp37619_c0_seq1	1.51766	2.53151	4.24509	K00604	MTFMT,fmt	methionyl-tRNA formyltransferase [EC:2.1.2.9]
	comp14731_c0_seq1	-2.19907	1.15391	2.3437	K01873	VARS,valS	valyl-tRNA synthetase [EC:6.1.1.9]
	comp30650_c0_seq1	-1.0802	1.34733	2.75592	K01869	LARS,leuS	leucyl-tRNA synthetase [EC:6.1.1.4]
	comp33731_c0_seq1	1.19295	2.47549	3.97156	K01870	IARS,ileS	isoleucyl-tRNA synthetase [EC:6.1.1.5]
	comp6799_c0_seq1	-1.27594	1.93143	3.55074	K04567	KARS,lysS	lysyl-tRNA synthetase, class II [EC:6.1.1.6]
	comp12045_c0_seq1	-1.20687	1.44471	2.35627	K01887	RARS,argS	arginyl-tRNA synthetase [EC:6.1.1.19]
	comp33693_c0_seq1	-1.30479	1.52727	2.0692	K01881	PARS,proS	prolyl-tRNA synthetase [EC:6.1.1.15]
	comp595_c0_seq1	-1.10594	1.7634	3.09328	K01892	HARS,hisS	histidyl-tRNA synthetase [EC:6.1.1.21]

## Sheet: 03013 RNA transport
	Differential expressed genes that involved in translation (03013 RNA transport )
	Contig name	Fold- change			KO	symbol	Definition (KEGG)
		12 h	24 h	48 h
Group 1
	comp1175_c0_seq1	-2.49236	1.23323	2.13121	K07936	RAN	GTP-binding nuclear protein Ran
	comp31381_c0_seq1	-1.26515	2.33878	2.638	K07936	RAN	GTP-binding nuclear protein Ran
	comp1909_c0_seq1	-3.26186	1.14162	1.1503	K03231	EEF1A	elongation factor 1-alpha
	comp3504_c0_seq1	-1.7515	2.0494	2.28837	K03231	EEF1A	elongation factor 1-alpha
	comp54_c1_seq1	-1.38847	4.09864	4.32565	K03231	EEF1A	elongation factor 1-alpha
	comp8194_c0_seq2	3.11316	2.41716	2.00767	K05019	CLNS1A	chloride channel, nucleotide-sensitive, 1A
	comp50535_c0_seq1	-1.346	1.2942	2.26676	K02516	PRMT5,HSL7	protein arginine N-methyltransferase 5 [EC:2.1.1.125]
	comp16639_c1_seq1	-1.13654	1.74767	2.68039	K14293	KPNB1	importin subunit beta-1
	comp16639_c1_seq2	-1.20511	1.26412	2.36106	K14293	KPNB1	importin subunit beta-1
	comp49209_c0_seq1	-1.05185	1.54591	2.76771	K14297	NUP98,ADAR2	nuclear pore complex protein Nup98-Nup96
	comp37839_c0_seq1	1.35095	2.48265	4.04775	K14004	SEC13	protein transport protein SEC13
	comp61022_c0_seq1	-1.07161	1.33117	2.39082	K14302	NUP37	nuclear pore complex protein Nup37
	comp12226_c0_seq3	-1.02043	1.46284	2.58466	K12160	SUMO,SMT3	small ubiquitin-related modifier
	comp20946_c0_seq1	-1.2196	1.20968	2.15502	K13137	STRAP,UNRIP	serine-threonine kinase receptor-associated protein
	comp14122_c0_seq1	-1.17928	1.45618	3.18972	K13137	STRAP,UNRIP	serine-threonine kinase receptor-associated protein
	comp5904_c0_seq1	-1.23831	2.06806	3.50387	K03247	EIF3H	translation initiation factor 3 subunit H
	comp4582_c0_seq1	-1.60764	1.29932	2.1317	K03248	EIF3G	translation initiation factor 3 subunit G
	comp5782_c0_seq1	-1.71922	1.05712	2.35482	K03250	EIF3E,INT6	translation initiation factor 3 subunit E
	comp10057_c0_seq1	-1.19934	1.28261	2.77742	K03251	EIF3D	translation initiation factor 3 subunit D
	comp6042_c0_seq1	-1.45684	1.25687	2.76438	K03252	EIF3C	translation initiation factor 3 subunit C
	comp8699_c0_seq1	-1.3272	1.44135	2.93378	K03253	EIF3B	translation initiation factor 3 subunit B
	comp9154_c0_seq1	-1.44836	1.27745	2.74436	K03254	EIF3A	translation initiation factor 3 subunit A
	comp6615_c0_seq1	-1.48119	1.53168	2.73369	K03237	EIF2S1	translation initiation factor 2 subunit 1
	comp4487_c1_seq1	-1.56984	1.40797	2.35541	K03238	EIF2S2	translation initiation factor 2 subunit 2
	comp5615_c0_seq2	-1.69295	1.47188	2.81154	K03242	EIF2S3	translation initiation factor 2 subunit 3
	comp51623_c0_seq1	-1.0472	2.01783	3.37824	K03241	EIF2B3	translation initiation factor eIF-2B subunit gamma
	comp26514_c0_seq1	-1.19846	1.42119	2.69906	K03260	EIF4G	translation initiation factor 4G
	comp8013_c0_seq1	-1.21847	1.6632	3.45096	K03259	EIF4E	translation initiation factor 4E
	comp47344_c0_seq1	1.48655	3.05048	4.80262	K03259	EIF4E	translation initiation factor 4E
	comp11489_c0_seq4	4.12888	2.739	2.38138	K03259	EIF4E	translation initiation factor 4E
	comp29633_c0_seq1	-2.13889	1.42714	2.30245	K03257	EIF4A	translation initiation factor 4A
	comp38790_c0_seq1	-1.09963	2.44803	2.60438	K03257	EIF4A	translation initiation factor 4A
	comp0_c4_seq1	-2.04088	1.56113	2.86443	K13126	PABPC	polyadenylate-binding protein
	comp31383_c0_seq1	-1.49073	1.45707	2.03087	K13126	PABPC	polyadenylate-binding protein
	comp35619_c0_seq1	2.23554	2.15639	4.5023	K13126	PABPC	polyadenylate-binding protein
	comp16237_c0_seq1	-1.47511	1.23683	3.01133	K07205	EIF4EBP1	eukaryotic translation initiation factor 4E binding protein 1
	comp56550_c0_seq1	1.7607	2.09173	3.68224	K12876	RBM8A,Y14	RNA-binding protein 8A
	comp27630_c0_seq2	-1.27233	1.80751	2.84507	K12877	MAGOH	protein mago nashi
	comp8344_c0_seq1	-1.56446	1.41251	2.78233	K12812	UAP56,BAT1,SUB2	ATP-dependent RNA helicase UAP56/SUB2 [EC:3.6.4.13]
Group 2
	comp268_c0_seq6	-4.34085	-3.36415	-3.35584	K12160	SUMO, SMT3	small ubiquitin-related modifier
	comp62171_c0_seq1	1.0629	-1.16274	-2.85776	K03246	EIF3I	translation initiation factor 3 subunit I
	comp39451_c0_seq1	-2.19563	-3.90588	-2.28478	K03257	EIF4A	translation initiation factor 4A
	comp56282_c0_seq1	1.03794	-2.06595	1.21451	K14326	UPF1, RENT1	regulator of nonsense transcripts 1 [EC:3.6.4.-]

## Sheet: 03015 mRNA surveillance
	Differential expressed genes that involved in translation (03015 mRNA surveillance )
	Contig name	Fold- change			KO	symbol	Definition (KEGG)
		12 h	24 h	48 h
Group 1
	comp56550_c0_seq1	1.7607	2.09173	3.68224	K12876	RBM8A,Y14	RNA-binding protein 8A
	comp27630_c0_seq2	-1.27233	1.80751	2.84507	K12877	MAGOH	protein mago nashi
	comp8344_c0_seq1	-1.56446	1.41251	2.78233	K12812	UAP56,BAT1,SUB2	ATP-dependent RNA helicase UAP56/SUB2 [EC:3.6.4.13]
	comp18750_c0_seq1	-1.45706	1.82095	2.42472	K14396	PABPN1,PABP2	polyadenylate-binding protein 2
	comp74100_c0_seq1	-1.17996	1.93225	2.81377	K14396	PABPN1,PABP2	polyadenylate-binding protein 2
	comp66139_c0_seq1	-2.22508	1.33968	1.48219	K14396	PABPN1,PABP2	polyadenylate-binding protein 2
	comp78764_c0_seq1	-1.3443	1.17802	2.13972	K14376	PAP	poly(A) polymerase [EC:2.7.7.19]
	comp30209_c0_seq2	2.86491	3.10131	3.52135	K06269	PPP1C	serine/threonine-protein phosphatase PP1 catalytic subunit [EC:3.1.3.16]
	comp23669_c0_seq1	-1.56782	1.40771	2.40816	K14411	MSI	RNA-binding protein Musashi
	comp0_c4_seq1	-2.04088	1.56113	2.86443	K13126	PABPC	polyadenylate-binding protein
	comp31383_c0_seq1	-1.49073	1.45707	2.03087	K13126	PABPC	polyadenylate-binding protein
	comp35619_c0_seq1	2.23554	2.15639	4.5023	K13126	PABPC	polyadenylate-binding protein
	comp23746_c0_seq1	-1.8345	1.17954	2.03379	K03265	ETF1,ERF1	peptide chain release factor subunit 1
	comp10230_c0_seq1	-1.26973	1.13211	2.04143	K04382	PPP2C	serine/threonine-protein phosphatase 2A catalytic subunit [EC:3.1.3.16]
Group 2
	comp39122_c0_seq1	1.0263	-1.47265	-2.49629	K14407	CSTF2, RNA15	cleavage stimulation factor subunit 2
	comp56282_c0_seq1	1.03794	-2.06595	1.21451	K14326	UPF1, RENT1	regulator of nonsense transcripts 1 [EC:3.6.4.-]

## Sheet: 03008 Ribosome biogenesis 
	Differential expressed genes that involved in translation (03008 Ribosome biogenesis)
	Contig name	Fold- change			KO	symbol	Definition (KEGG)
		12 h	24 h	48 h
Group 1
	comp25008_c0_seq1	-1.61165	1.67309	2.8031	K03097	CSNK2A	casein kinase II subunit alpha [EC:2.7.11.1]
	comp48180_c0_seq1	1.12294	2.44382	4.28866	K03097	CSNK2A	casein kinase II subunit alpha [EC:2.7.11.1]
	comp44083_c2_seq1	-1.00652	1.43825	2.251	K14546	UTP5,WDR43	U3 small nucleolar RNA-associated protein 5
	comp37868_c0_seq1	-1.04198	1.57126	2.49643	K14552	NAN1,UTP17,WDR75	NET1-associated nuclear protein 1 (U3 small nucleolar RNA-associated protein 17)
	comp54852_c0_seq1	2.24236	3.00271	3.47737	K14561	IMP4	U3 small nucleolar ribonucleoprotein protein IMP4
	comp1905_c0_seq1	-1.15794	1.84504	3.30104	K14563	NOP1,FBL	rRNA 2'-O-methyltransferase fibrillarin [EC:2.1.1.-]
	comp61135_c0_seq1	-1.07604	1.86854	2.21007	K14564	NOP56	nucleolar protein 56
	comp3630_c0_seq2	1.2143	1.98456	3.75671	K14564	NOP56	nucleolar protein 56
	comp4937_c0_seq1	-1.0887	1.48033	3.32949	K14565	NOP58	nucleolar protein 58
	comp4785_c0_seq2	-1.19169	2.05149	4.6184	K12845	SNU13,NHP2L	U4/U6 small nuclear ribonucleoprotein SNU13
	comp23640_c0_seq1	-1.01842	1.7464	2.08171	K12845	SNU13,NHP2L	U4/U6 small nuclear ribonucleoprotein SNU13
	comp2260_c2_seq1	1.09122	2.04904	3.91578	K11131	DKC1,NOLA4,CBF5	H/ACA ribonucleoprotein complex subunit 4 [EC:5.4.99.-]
	comp6986_c0_seq1	-1.3857	1.52683	2.428	K11129	NHP2,NOLA2	H/ACA ribonucleoprotein complex subunit 2
	comp8394_c0_seq1	1.16665	2.58194	4.22299	K11129	NHP2,NOLA2	H/ACA ribonucleoprotein complex subunit 2
	comp24832_c0_seq1	2.54308	2.29896	2.01694	K11128	GAR1,NOLA1	H/ACA ribonucleoprotein complex subunit 1
	comp1546_c0_seq1	-2.3265	1.81203	2.16217	K11130	NOP10,NOLA3	H/ACA ribonucleoprotein complex subunit 3
	comp40558_c0_seq1	-1.33082	1.59577	2.89931	K14566	UTP24,FCF1	U3 small nucleolar RNA-associated protein 24
	comp50571_c0_seq1	-1.18272	1.74065	2.16841	K14567	UTP14	U3 small nucleolar RNA-associated protein 14
	comp5792_c0_seq10	2.64638	1.72136	3.64407	K12619	XRN2,RAT1	5'-3' exoribonuclease 2 [EC:3.1.13.-]
	comp52256_c0_seq1	-1.40475	2.08225	2.31419	K14572	MDN1,REA1	midasin
	comp22806_c0_seq1	-1.00196	1.32669	2.29454	K14573	NOP4,RBM28	nucleolar protein 4
	comp51290_c0_seq1	1.646	2.44756	3.25905	K14573	NOP4,RBM28	nucleolar protein 4
	comp48282_c0_seq1	1.74901	2.74096	4.25076	K11883	NOB1	RNA-binding protein NOB1
	comp1175_c0_seq1	-2.49236	1.23323	2.13121	K07936	RAN	GTP-binding nuclear protein Ran
	comp31381_c0_seq1	-1.26515	2.33878	2.638	K07936	RAN	GTP-binding nuclear protein Ran
	comp8742_c1_seq1	-1.4024	1.2877	2.4977	K03264	EIF6	translation initiation factor 6
	comp67033_c0_seq1	1.54546	2.07665	3.40439	K14539	LSG1	large subunit GTPase 1 [EC:3.6.1.-]
	comp6491_c0_seq2	2.96792	2.14809	2.34927	K14535	TAF9,FAP7	transcription initiation factor TFIID subunit 9 / adenylate kinase [EC:2.7.4.3]
