# Supplementary material for: Transcriptomic profiles reveal the genome-wide responses of the harmful dinoflagellate Cochlodinium polykrikoides when exposed to the algicide copper sulfate
Source: BMC Genomics. 2016 Jan 5;17:29. doi: 10.1186/s12864-015-2341-3 (PMC4702327; doi:10.1186/s12864-015-2341-3)
Supplement: Additional file 8: — DEGs that involved in signal transduction. The genes were identified by KEGG pathway analysis. (XLSX 34 kb) [file 12864_2015_2341_MOESM8_ESM.xlsx]

## Sheet: 04014 Ras signaling pathway
Additional file 8: DEGs that involved in signal transduction. The genes were identified by KEGG pathway analysis.
	Differentially expressed genes that involved in signal tranduction (04014 Ras signaling pathway)
	Contig name	Fold- change			KO	symbol	Definition (KEGG)
		12 h	24 h	48 h
Group 1
	comp70969_c0_seq1	-1.43015	1.15619	2.01169	K03099	SOS	son of sevenless
	comp82214_c0_seq1	-1.03096	1.37182	2.35043	K12326	RASGRF2	Ras-specific guanine nucleotide-releasing factor 2
	comp7394_c0_seq1	-1.18721	1.6735	3.67106	K02183	CALM	calmodulin
	comp11228_c0_seq1	-2.05246	1.64787	3.31307	K02183	CALM	calmodulin
	comp44434_c0_seq1	-1.0076	1.16535	2.79393	K02183	CALM	calmodulin
	comp7115_c0_seq2	-2.46286	1.19555	2.37973	K02183	CALM	calmodulin
	comp294_c0_seq3	-2.83123	1.20176	2.31259	K02183	CALM	calmodulin
	comp11362_c0_seq1	-4.80345	1.21603	2.66884	K02183	CALM	calmodulin
	comp8140_c0_seq1	-1.69307	1.76305	3.19114	K02183	CALM	calmodulin
	comp12986_c0_seq1	-1.36496	1.42892	3.06343	K02183	CALM	calmodulin
	comp234_c1_seq3	9.62313	5.55234	9.6691	K02183	CALM	calmodulin
	comp36794_c0_seq1	1.77719	3.83262	6.59515	K02183	CALM	calmodulin
	comp43076_c0_seq1	-1.06694	1.31956	2.29732	K07827	KRAS,KRAS2	GTPase KRas
	comp24280_c0_seq1	-1.34244	1.16232	2.14688	K07827	KRAS,KRAS2	GTPase KRas
	comp13490_c0_seq1	-1.54343	1.10783	2.73409	K04392	RAC1	Ras-related C3 botulinum toxin substrate 1
	comp243_c0_seq1	-1.72033	1.09618	2.51834	K04392	RAC1	Ras-related C3 botulinum toxin substrate 1
	comp7361_c0_seq1	-1.58249	1.08747	2.29389	K04392	RAC1	Ras-related C3 botulinum toxin substrate 1
	comp1010_c0_seq7	-2.55173	1.03211	2.0794	K04392	RAC1	Ras-related C3 botulinum toxin substrate 1
	comp15862_c0_seq1	-1.66086	1.43543	2.23651	K04392	RAC1	Ras-related C3 botulinum toxin substrate 1
	comp1010_c0_seq2	1.43977	1.86154	5.04546	K04392	RAC1	Ras-related C3 botulinum toxin substrate 1
	comp1010_c0_seq3	5.25819	1.14327	20.0464	K04392	RAC1	Ras-related C3 botulinum toxin substrate 1
	comp64091_c0_seq3	-1.14741	1.41302	2.48531	K04409	PAK1	p21-activated kinase 1 [EC:2.7.11.1]
	comp9160_c0_seq1	-1.05878	1.38676	2.75469	K04409	PAK1	p21-activated kinase 1 [EC:2.7.11.1]
	comp56177_c0_seq1	-1.08942	1.16602	2.0581	K04409	PAK1	p21-activated kinase 1 [EC:2.7.11.1]
	comp2548_c0_seq1	-1.6863	1.05878	2.08881	K04410	PAK2	p21-activated kinase 2 [EC:2.7.11.1]
	comp2548_c0_seq2	-1.09001	2.15123	2.75785	K04410	PAK2	p21-activated kinase 2 [EC:2.7.11.1]
	comp23771_c0_seq1	-1.33059	1.28582	2.52328	K04513	RHOA	Ras homolog gene family, member A
	comp14482_c0_seq1	-1.29921	1.21507	3.19604	K04513	RHOA	Ras homolog gene family, member A
	comp7765_c0_seq1	-1.33627	1.21326	3.12063	K04353	RAP1A	Ras-related protein Rap-1A
	comp16753_c0_seq1	1.74188	2.04044	4.2706	K04353	RAP1A	Ras-related protein Rap-1A
	comp76542_c0_seq1	-1.03984	1.5093	2.89024	K01115	PLD1_2	phospholipase D1/2 [EC:3.1.4.4]
	comp56528_c0_seq1	-1.12829	1.22564	2.28922	K02677	CPKC	classical protein kinase C [EC:2.7.11.13]
	comp24998_c0_seq2	-1.09724	1.65902	3.56033	K07889	RAB5C	Ras-related protein Rab-5C
	comp69758_c0_seq1	-1.03804	1.2585	2.36112	K07889	RAB5C	Ras-related protein Rab-5C

## Sheet: 04015 Rap1 signaling pathway
	Differentially expressed genes that involved in signal tranduction (04015 Rap1 signaling pathway)
	Contig name	Fold- change			KO	symbol	Definition (KEGG)
		12 h	24 h	48 h
Group 1
	comp7765_c0_seq1	-1.33627	1.21326	3.12063	K04353	RAP1A	Ras-related protein Rap-1A
	comp16753_c0_seq1	1.74188	2.04044	4.2706	K04353	RAP1A	Ras-related protein Rap-1A
	comp7394_c0_seq1	-1.18721	1.6735	3.67106	K02183	CALM	calmodulin
	comp11228_c0_seq1	-2.05246	1.64787	3.31307	K02183	CALM	calmodulin
	comp44434_c0_seq1	-1.0076	1.16535	2.79393	K02183	CALM	calmodulin
	comp7115_c0_seq2	-2.46286	1.19555	2.37973	K02183	CALM	calmodulin
	comp294_c0_seq3	-2.83123	1.20176	2.31259	K02183	CALM	calmodulin
	comp11362_c0_seq1	-4.80345	1.21603	2.66884	K02183	CALM	calmodulin
	comp8140_c0_seq1	-1.69307	1.76305	3.19114	K02183	CALM	calmodulin
	comp12986_c0_seq1	-1.36496	1.42892	3.06343	K02183	CALM	calmodulin
	comp234_c1_seq3	9.62313	5.55234	9.6691	K02183	CALM	calmodulin
	comp36794_c0_seq1	1.77719	3.83262	6.59515	K02183	CALM	calmodulin
	comp8688_c1_seq1	1.66023	2.23699	3.85146	K04351	RAPGEF4,EPAC2	Rap guanine nucleotide exchange factor 4
	comp56528_c0_seq1	-1.12829	1.22564	2.28922	K02677	CPKC	classical protein kinase C [EC:2.7.11.13]
	comp19428_c0_seq1	-1.21901	1.42468	2.39543	K04630	GNAI	guanine nucleotide-binding protein G(i) subunit alpha
	comp16285_c0_seq1	-1.45455	1.53739	2.89251	K04630	GNAI	guanine nucleotide-binding protein G(i) subunit alpha
	comp23419_c0_seq3	-1.09112	1.01663	2.1167	K04534	GNAO,G-ALPHA-O	guanine nucleotide-binding protein G(o) subunit alpha
	comp13490_c0_seq1	-1.54343	1.10783	2.73409	K04392	RAC1	Ras-related C3 botulinum toxin substrate 1
	comp243_c0_seq1	-1.72033	1.09618	2.51834	K04392	RAC1	Ras-related C3 botulinum toxin substrate 1
	comp7361_c0_seq1	-1.58249	1.08747	2.29389	K04392	RAC1	Ras-related C3 botulinum toxin substrate 1
	comp1010_c0_seq7	-2.55173	1.03211	2.0794	K04392	RAC1	Ras-related C3 botulinum toxin substrate 1
	comp15862_c0_seq1	-1.66086	1.43543	2.23651	K04392	RAC1	Ras-related C3 botulinum toxin substrate 1
	comp1010_c0_seq2	1.43977	1.86154	5.04546	K04392	RAC1	Ras-related C3 botulinum toxin substrate 1
	comp1010_c0_seq3	5.25819	1.14327	20.0464	K04392	RAC1	Ras-related C3 botulinum toxin substrate 1
	comp226_c0_seq2	-2.53626	1.87783	2.44169	K05759	PFN	profilin
	comp54973_c0_seq1	-1.26022	1.00167	2.4552	K05692	ACTB_G1	actin beta/gamma 1
	comp40118_c0_seq1	-1.64238	1.07944	2.41755	K05692	ACTB_G1	actin beta/gamma 1
	comp52_c0_seq1	-2.51587	1.154	1.80537	K05692	ACTB_G1	actin beta/gamma 1
	comp23771_c0_seq1	-1.33059	1.28582	2.52328	K04513	RHOA	Ras homolog gene family, member A
	comp14482_c0_seq1	-1.29921	1.21507	3.19604	K04513	RHOA	Ras homolog gene family, member A
	comp43076_c0_seq1	-1.06694	1.31956	2.29732	K07827	KRAS,KRAS2	GTPase KRas
	comp24280_c0_seq1	-1.34244	1.16232	2.14688	K07827	KRAS,KRAS2	GTPase KRas
Group 2
	comp234_c1_seq4	1.61342	1.63125	-2.30052		K02183	CALM-calmodulin
	comp30193_c0_seq1	-4.72799	-3.91515	-3.25465		K04393	CDC42- cell division control protein 42

## Sheet: 04010 MAPK signaling pathway
	Differentially expressed genes that involved in signal tranduction (04010 MAPK signaling pathway)
	Contig name	Fold- change			KO	symbol	Definition (KEGG)
		12 h	24 h	48 h
Group 1
	comp56528_c0_seq1	-1.12829	1.22564	2.28922	K02677	CPKC	classical protein kinase C [EC:2.7.11.13]
	comp2373_c0_seq1	-1.3699	1.29279	2.36993	K04348	PPP3C,CNA	serine/threonine-protein phosphatase 2B catalytic subunit [EC:3.1.3.16]
	comp12660_c0_seq1	-1.96476	1.09895	2.20507	K04348	PPP3C,CNA	serine/threonine-protein phosphatase 2B catalytic subunit [EC:3.1.3.16]
	comp72619_c0_seq1	-1.24861	1.09089	2.20017	K06268	PPP3R,CNB	serine/threonine-protein phosphatase 2B regulatory subunit
	comp82214_c0_seq1	-1.03096	1.37182	2.35043	K12326	RASGRF2	Ras-specific guanine nucleotide-releasing factor 2
	comp7765_c0_seq1	-1.33627	1.21326	3.12063	K04353	RAP1A	Ras-related protein Rap-1A
	comp16753_c0_seq1	1.74188	2.04044	4.2706	K04353	RAP1A	Ras-related protein Rap-1A
	comp70969_c0_seq1	-1.43015	1.15619	2.01169	K03099	SOS	son of sevenless
	comp43076_c0_seq1	-1.06694	1.31956	2.29732	K07827	KRAS,KRAS2	GTPase KRas
	comp24280_c0_seq1	-1.34244	1.16232	2.14688	K07827	KRAS,KRAS2	GTPase KRas
	comp13490_c0_seq1	-1.54343	1.10783	2.73409	K04392	RAC1	Ras-related C3 botulinum toxin substrate 1
	comp243_c0_seq1	-1.72033	1.09618	2.51834	K04392	RAC1	Ras-related C3 botulinum toxin substrate 1
	comp7361_c0_seq1	-1.58249	1.08747	2.29389	K04392	RAC1	Ras-related C3 botulinum toxin substrate 1
	comp1010_c0_seq7	-2.55173	1.03211	2.0794	K04392	RAC1	Ras-related C3 botulinum toxin substrate 1
	comp15862_c0_seq1	-1.66086	1.43543	2.23651	K04392	RAC1	Ras-related C3 botulinum toxin substrate 1
	comp1010_c0_seq2	1.43977	1.86154	5.04546	K04392	RAC1	Ras-related C3 botulinum toxin substrate 1
	comp1010_c0_seq3	5.25819	1.14327	20.0464	K04392	RAC1	Ras-related C3 botulinum toxin substrate 1
	comp64091_c0_seq3	-1.14741	1.41302	2.48531	K04409	PAK1	p21-activated kinase 1 [EC:2.7.11.1]
	comp9160_c0_seq1	-1.05878	1.38676	2.75469	K04409	PAK1	p21-activated kinase 1 [EC:2.7.11.1]
	comp56177_c0_seq1	-1.08942	1.16602	2.0581	K04409	PAK1	p21-activated kinase 1 [EC:2.7.11.1]
	comp2548_c0_seq1	-1.6863	1.05878	2.08881	K04410	PAK2	p21-activated kinase 2 [EC:2.7.11.1]
	comp2548_c0_seq2	-1.09001	2.15123	2.75785	K04410	PAK2	p21-activated kinase 2 [EC:2.7.11.1]
	comp44956_c0_seq1	1.34371	1.86385	3.94049	K04412	STK3,MST2	serine/threonine kinase 3
	comp35635_c0_seq1	-1.84183	1.32518	2.42529	K04424	ZAK,MLTK	sterile alpha motif and leucine zipper containing kinase AZK [EC:2.7.11.25]
	comp87062_c0_seq1	-1.00153	1.58452	2.0102	K04427	MAP3K7,TAK1	mitogen-activated protein kinase kinase kinase 7 [EC:2.7.11.25]
	comp43344_c0_seq1	-1.48091	1.58387	2.26708	K04459	DUSP,MKP	dual specificity MAP kinase phosphatase [EC:3.1.3.16 3.1.3.48]
	comp23835_c0_seq1	-1.5199	1.19115	3.17758	K03283	HSPA1_8	heat shock 70kDa protein 1/8
	comp35270_c0_seq1	-1.18216	1.94863	3.44528	K03283	HSPA1_8	heat shock 70kDa protein 1/8
	comp1281_c1_seq2	-1.16011	1.34984	3.51422	K03283	HSPA1_8	heat shock 70kDa protein 1/8
	comp1281_c1_seq1	-1.75923	1.67984	2.32494	K03283	HSPA1_8	heat shock 70kDa protein 1/8
	comp11332_c0_seq2	-2.48838	1.02391	1.46665	K03283	HSPA1_8	heat shock 70kDa protein 1/8
	comp11332_c0_seq1	-2.54448	1.62101	2.2946	K03283	HSPA1_8	heat shock 70kDa protein 1/8
	comp71_c1_seq2	2.43776	2.15989	4.20701	K03283	HSPA1_8	heat shock 70kDa protein 1/8
Group 2
	comp36277_c0_seq1	2.22682	2.0211	-1.26714	K04849	CACNA1B	voltage-dependent calcium channel N type alpha-1B
	comp27145_c0_seq4	1.05558	-1.6442	-2.00037	K05315	CACNA1N	voltage-dependent calcium channel alpha 1, invertebrate
	comp30193_c0_seq1	-4.72799	-3.91515	-3.25465	K04393	CDC42	cell division control protein 42
	comp59619_c0_seq1	1.14274	-1.09733	-2.00437	K03175	TRAF6	TNF receptor-associated factor 6
	comp75393_c0_seq1	-2.3959	-2.63341	-2.02342	K04409	PAK1	p21-activated kinase 1 [EC:2.7.11.1]

## Sheet: 04020 Calcium signaling pathway
	Differentially expressed genes that involved in signal tranduction (04020 Calcium signaling pathway)
	Contig name	Fold- change			KO	symbol	Definition (KEGG)
		12 h	24 h	48 h
Group 1
	comp45418_c0_seq1	-1.1976	1.8128	2.35054	K05863	SLC25A4S,ANT	solute carrier family 25 (mitochondrial adenine nucleotide translocator), member 4/5/6/31
	comp7394_c0_seq1	-1.18721	1.6735	3.67106	K02183	CALM	calmodulin
	comp11228_c0_seq1	-2.05246	1.64787	3.31307	K02183	CALM	calmodulin
	comp44434_c0_seq1	-1.0076	1.16535	2.79393	K02183	CALM	calmodulin
	comp7115_c0_seq2	-2.46286	1.19555	2.37973	K02183	CALM	calmodulin
	comp294_c0_seq3	-2.83123	1.20176	2.31259	K02183	CALM	calmodulin
	comp11362_c0_seq1	-4.80345	1.21603	2.66884	K02183	CALM	calmodulin
	comp8140_c0_seq1	-1.69307	1.76305	3.19114	K02183	CALM	calmodulin
	comp12986_c0_seq1	-1.36496	1.42892	3.06343	K02183	CALM	calmodulin
	comp234_c1_seq3	9.62313	5.55234	9.6691	K02183	CALM	calmodulin
	comp36794_c0_seq1	1.77719	3.83262	6.59515	K02183	CALM	calmodulin
	comp2373_c0_seq1	-1.3699	1.29279	2.36993	K04348	PPP3C,CNA	serine/threonine-protein phosphatase 2B catalytic subunit [EC:3.1.3.16]
	comp12660_c0_seq1	-1.96476	1.09895	2.20507	K04348	PPP3C,CNA	serine/threonine-protein phosphatase 2B catalytic subunit [EC:3.1.3.16]
	comp72619_c0_seq1	-1.24861	1.09089	2.20017	K06268	PPP3R,CNB	serine/threonine-protein phosphatase 2B regulatory subunit
	comp56528_c0_seq1	-1.12829	1.22564	2.28922	K02677	CPKC	classical protein kinase C [EC:2.7.11.13]
Group 2
	comp36277_c0_seq1	2.22682	2.0211	-1.26714	K04849	CACNA1B	voltage-dependent calcium channel N type alpha-1B
	comp234_c1_seq4	1.61342	1.63125	-2.30052	K02183	CALM	calmodulin

## Sheet: 04024 cAMP signaling pathway
	Differentially expressed genes that involved in signal tranduction (04024 cAMP signaling pathway)
	Contig name	Fold- change			KO	symbol	Definition (KEGG)
		12 h	24 h	48 h
Group 1
	comp19428_c0_seq1	-1.21901	1.42468	2.39543	K04630	GNAI	guanine nucleotide-binding protein G(i) subunit alpha
	comp16285_c0_seq1	-1.45455	1.53739	2.89251	K04630	GNAI	guanine nucleotide-binding protein G(i) subunit alpha
	comp7394_c0_seq1	-1.18721	1.6735	3.67106	K02183	CALM	calmodulin
	comp11228_c0_seq1	-2.05246	1.64787	3.31307	K02183	CALM	calmodulin
	comp44434_c0_seq1	-1.0076	1.16535	2.79393	K02183	CALM	calmodulin
	comp7115_c0_seq2	-2.46286	1.19555	2.37973	K02183	CALM	calmodulin
	comp294_c0_seq3	-2.83123	1.20176	2.31259	K02183	CALM	calmodulin
	comp11362_c0_seq1	-4.80345	1.21603	2.66884	K02183	CALM	calmodulin
	comp8140_c0_seq1	-1.69307	1.76305	3.19114	K02183	CALM	calmodulin
	comp12986_c0_seq1	-1.36496	1.42892	3.06343	K02183	CALM	calmodulin
	comp234_c1_seq3	9.62313	5.55234	9.6691	K02183	CALM	calmodulin
	comp36794_c0_seq1	1.77719	3.83262	6.59515	K02183	CALM	calmodulin
	comp8688_c1_seq1	1.66023	2.23699	3.85146	K04351	RAPGEF4,EPAC2	Rap guanine nucleotide exchange factor 4
	comp76542_c0_seq1	-1.03984	1.5093	2.89024	K01115	PLD1_2	phospholipase D1/2 [EC:3.1.4.4]
	comp7765_c0_seq1	-1.33627	1.21326	3.12063	K04353	RAP1A	Ras-related protein Rap-1A
	comp16753_c0_seq1	1.74188	2.04044	4.2706	K04353	RAP1A	Ras-related protein Rap-1A
	comp66538_c0_seq2	-1.51287	1.19297	2.02031	K05730	VAV	guanine nucleotide exchange factor VAV
	comp13490_c0_seq1	-1.54343	1.10783	2.73409	K04392	RAC1	Ras-related C3 botulinum toxin substrate 1
	comp243_c0_seq1	-1.72033	1.09618	2.51834	K04392	RAC1	Ras-related C3 botulinum toxin substrate 1
	comp7361_c0_seq1	-1.58249	1.08747	2.29389	K04392	RAC1	Ras-related C3 botulinum toxin substrate 1
	comp1010_c0_seq7	-2.55173	1.03211	2.0794	K04392	RAC1	Ras-related C3 botulinum toxin substrate 1
	comp15862_c0_seq1	-1.66086	1.43543	2.23651	K04392	RAC1	Ras-related C3 botulinum toxin substrate 1
	comp1010_c0_seq2	1.43977	1.86154	5.04546	K04392	RAC1	Ras-related C3 botulinum toxin substrate 1
	comp1010_c0_seq3	5.25819	1.14327	20.0464	K04392	RAC1	Ras-related C3 botulinum toxin substrate 1
	comp64091_c0_seq3	-1.14741	1.41302	2.48531	K04409	PAK1	p21-activated kinase 1 [EC:2.7.11.1]
	comp9160_c0_seq1	-1.05878	1.38676	2.75469	K04409	PAK1	p21-activated kinase 1 [EC:2.7.11.1]
	comp56177_c0_seq1	-1.08942	1.16602	2.0581	K04409	PAK1	p21-activated kinase 1 [EC:2.7.11.1]
	comp23771_c0_seq1	-1.33059	1.28582	2.52328	K04513	RHOA	Ras homolog gene family, member A
	comp14482_c0_seq1	-1.29921	1.21507	3.19604	K04513	RHOA	Ras homolog gene family, member A
	comp30209_c0_seq2	2.86491	3.10131	3.52135	K06269	PPP1C	serine/threonine-protein phosphatase PP1 catalytic subunit [EC:3.1.3.16]
	comp74403_c0_seq1	-1.18935	1.10105	2.24148	K00232	E1.3.3.6,ACOX1,ACOX3	acyl-CoA oxidase [EC:1.3.3.6]
	comp39106_c0_seq1	-1.65559	1.01903	2.13681	K00232	E1.3.3.6,ACOX1,ACOX3	acyl-CoA oxidase [EC:1.3.3.6]
Group 2
	comp234_c1_seq4	1.61342	1.63125	-2.30052	K02183	CALM	calmodulin
	comp75393_c0_seq1	-2.3959	-2.63341	-2.02342	K04409	PAK1	p21-activated kinase 1 [EC:2.7.11.1]

## Sheet: 04022 cGMP-PKG signaling
	Differentially expressed genes that involved in signal tranduction (04022 cGMP-PKG signaling)
	Contig name	Fold- change			KO	symbol	Definition (KEGG)
		12 h	24 h	48 h
Group 1
	comp2373_c0_seq1	-1.3699	1.29279	2.36993	K04348	PPP3C,CNA	serine/threonine-protein phosphatase 2B catalytic subunit [EC:3.1.3.16]
	comp12660_c0_seq1	-1.96476	1.09895	2.20507	K04348	PPP3C,CNA	serine/threonine-protein phosphatase 2B catalytic subunit [EC:3.1.3.16]
	comp72619_c0_seq1	-1.24861	1.09089	2.20017	K06268	PPP3R,CNB	serine/threonine-protein phosphatase 2B regulatory subunit
	comp43385_c0_seq1	3.10384	2.19374	3.83711	K07376	PRKG	protein kinase, cGMP-dependent [EC:2.7.11.12]
	comp23771_c0_seq1	-1.33059	1.28582	2.52328	K04513	RHOA	Ras homolog gene family, member A
	comp14482_c0_seq1	-1.29921	1.21507	3.19604	K04513	RHOA	Ras homolog gene family, member A
	comp30209_c0_seq2	2.86491	3.10131	3.52135	K06269	PPP1C	serine/threonine-protein phosphatase PP1 catalytic subunit [EC:3.1.3.16]
	comp7394_c0_seq1	-1.18721	1.6735	3.67106	K02183	CALM	calmodulin
	comp11228_c0_seq1	-2.05246	1.64787	3.31307	K02183	CALM	calmodulin
	comp44434_c0_seq1	-1.0076	1.16535	2.79393	K02183	CALM	calmodulin
	comp7115_c0_seq2	-2.46286	1.19555	2.37973	K02183	CALM	calmodulin
	comp294_c0_seq3	-2.83123	1.20176	2.31259	K02183	CALM	calmodulin
	comp11362_c0_seq1	-4.80345	1.21603	2.66884	K02183	CALM	calmodulin
	comp8140_c0_seq1	-1.69307	1.76305	3.19114	K02183	CALM	calmodulin
	comp12986_c0_seq1	-1.36496	1.42892	3.06343	K02183	CALM	calmodulin
	comp234_c1_seq3	9.62313	5.55234	9.6691	K02183	CALM	calmodulin
	comp36794_c0_seq1	1.77719	3.83262	6.59515	K02183	CALM	calmodulin
	comp19428_c0_seq1	-1.21901	1.42468	2.39543	K04630	GNAI	guanine nucleotide-binding protein G(i) subunit alpha
	comp16285_c0_seq1	-1.45455	1.53739	2.89251	K04630	GNAI	guanine nucleotide-binding protein G(i) subunit alpha
	comp45418_c0_seq1	-1.1976	1.8128	2.35054	K05863	SLC25A4S,ANT	solute carrier family 25 (mitochondrial adenine nucleotide translocator), member 4/5/6/31
Group 2
	comp234_c1_seq4	1.61342	1.63125	-2.30052	K02183	CALM	calmodulin

## Sheet: 04151 PI3K-Akt signaling
	Differential expressed genes that involved in signal tranduction (04151 PI3K-Akt signaling)
	Contig name	Fold- change			KO	symbol	Definition (KEGG)
		12 h	24 h	48 h
Group 1
	comp70969_c0_seq1	-1.43015	1.15619	2.01169	K03099	SOS	son of sevenless
	comp43076_c0_seq1	-1.06694	1.31956	2.29732	K07827	KRAS,KRAS2	GTPase KRas
	comp24280_c0_seq1	-1.34244	1.16232	2.14688	K07827	KRAS,KRAS2	GTPase KRas
	comp13490_c0_seq1	-1.54343	1.10783	2.73409	K04392	RAC1	Ras-related C3 botulinum toxin substrate 1
	comp243_c0_seq1	-1.72033	1.09618	2.51834	K04392	RAC1	Ras-related C3 botulinum toxin substrate 1
	comp7361_c0_seq1	-1.58249	1.08747	2.29389	K04392	RAC1	Ras-related C3 botulinum toxin substrate 1
	comp1010_c0_seq7	-2.55173	1.03211	2.0794	K04392	RAC1	Ras-related C3 botulinum toxin substrate 1
	comp15862_c0_seq1	-1.66086	1.43543	2.23651	K04392	RAC1	Ras-related C3 botulinum toxin substrate 1
	comp1010_c0_seq2	1.43977	1.86154	5.04546	K04392	RAC1	Ras-related C3 botulinum toxin substrate 1
	comp1010_c0_seq3	5.25819	1.14327	20.0464	K04392	RAC1	Ras-related C3 botulinum toxin substrate 1
	comp39238_c0_seq1	-1.09878	1.42776	2.31128	K06252	TN	tenascin
	comp54211_c3_seq1	-1.00924	1.36019	2.15285	K07208	RHEB	Ras homolog enriched in brain
	comp58654_c0_seq1	-1.13481	1.35355	2.19461	K07204	RAPTOR	regulatory associated protein of mTOR
	comp16237_c0_seq1	-1.47511	1.23683	3.01133	K07205	EIF4EBP1	eukaryotic translation initiation factor 4E binding protein 1
	comp8013_c0_seq1	-1.21847	1.6632	3.45096	K03259	EIF4E	translation initiation factor 4E
	comp47344_c0_seq1	1.48655	3.05048	4.80262	K03259	EIF4E	translation initiation factor 4E
	comp11489_c0_seq4	4.12888	2.739	2.38138	K03259	EIF4E	translation initiation factor 4E
	comp229_c0_seq2	-2.1747	1.87268	3.48397	K02991	RP-S6e,RPS6	small subunit ribosomal protein S6e
	comp229_c0_seq1	-1.75578	1.95521	2.27538	K02991	RP-S6e,RPS6	small subunit ribosomal protein S6e
	comp17580_c0_seq1	-2.14568	1.72762	1.61637	K02991	RP-S6e,RPS6	small subunit ribosomal protein S6e
	comp32847_c0_seq1	-1.2826	1.61593	2.58112	K13303	SGK2	serum/glucocorticoid-regulated kinase 2 [EC:2.7.11.1]
	comp10230_c0_seq1	-1.26973	1.13211	2.04143	K04382	PPP2C	serine/threonine-protein phosphatase 2A catalytic subunit [EC:3.1.3.16]
	comp49698_c0_seq1	-1.93396	1.02358	2.14089	K04079	htpG,HSP90A	molecular chaperone HtpG
	comp111_c4_seq11	-2.71786	1.00395	1.31105	K04079	htpG,HSP90A	molecular chaperone HtpG
	comp1235_c0_seq1	-1.04586	1.80718	3.54724	K04079	htpG,HSP90A	molecular chaperone HtpG
	comp1235_c0_seq2	-1.11145	3.51349	7.31288	K04079	htpG,HSP90A	molecular chaperone HtpG
	comp598_c0_seq5	1.6129	2.474	3.26895	K04079	htpG,HSP90A	molecular chaperone HtpG
	comp598_c0_seq7	1.75194	1.6503	3.68856	K04079	htpG,HSP90A	molecular chaperone HtpG
	comp67355_c0_seq1	2.56948	2.65957	2.37999	K03083	GSK3B	glycogen synthase kinase 3 beta [EC:2.7.11.26]
	comp57366_c0_seq1	1.86621	2.66997	4.46649	K01596	E4.1.1.32,pckA,	phosphoenolpyruvate carboxykinase (GTP) [EC:4.1.1.32]
	comp51985_c0_seq1	-1.18829	1.33578	2.19897	K02206	CDK2	cyclin-dependent kinase 2 [EC:2.7.11.22]
	comp549_c0_seq1	-2.19796	1.2111	2.38149	K06630	YWHAE	14-3-3 protein epsilon
	comp5601_c0_seq1	1.39305	3.63759	5.77128	K06630	YWHAE	14-3-3 protein epsilon
Group 2
	comp111_c4_seq23	1.19494	-2.25162	-1.14293	K04079	htpG, HSP90A	molecular chaperone HtpG
