# Supplementary material for: Transcriptomic profiles reveal the genome-wide responses of the harmful dinoflagellate Cochlodinium polykrikoides when exposed to the algicide copper sulfate
Source: BMC Genomics. 2016 Jan 5;17:29. doi: 10.1186/s12864-015-2341-3 (PMC4702327; doi:10.1186/s12864-015-2341-3)
Supplement: Additional file 9: — DEGs that involved in spliceosome. The genes were identified by KEGG pathway analysis. (XLSX 14 kb) [file 12864_2015_2341_MOESM9_ESM.xlsx]

## Sheet: 03040 Spliceosome
Additional file 9: DEGs that involved in spliceosome. The genes were identified by KEGG pathway analysis
	Differentially expressed genes that involved in Spliceosome (KO03040)
	Contig name	Fold- change			KO	symbol	Definition (KEGG)
		12 h	24 h	48 h
Group 1
	comp8344_c0_seq1	-1.56446	1.41251	2.78233	K12812	UAP56, BAT1, SUB2	ATP-dependent RNA helicase UAP56/SUB2 [EC:3.6.4.13]
	comp69991_c0_seq1	-1.0944	1.32839	2.40736	K12818	DHX8, PRP22	ATP-dependent RNA helicase DHX8/PRP22 [EC:3.6.4.13]
	comp35649_c1_seq1	-1.12719	1.73764	2.70259	K12819	SLU7	pre-mRNA-processing factor SLU7
	comp21496_c0_seq1	-1.30025	1.5089	2.69735	K11086	SNRPB, SMB	small nuclear ribonucleoprotein B and B'
	comp15748_c0_seq1	-1.27235	1.49461	2.38861	K11096	SNRPD2, SMD2	small nuclear ribonucleoprotein D2
	comp4146_c0_seq1	4.7423	2.73134	2.04108	K11096	SNRPD2, SMD2	small nuclear ribonucleoprotein D2
	comp13499_c0_seq1	-2.20705	1.08837	1.89958	K11088	SNRPD3, SMD3	small nuclear ribonucleoprotein D3
	comp24556_c0_seq1	-3.1662	1.03788	1.35688	K11097	SNRPE, SME	small nuclear ribonucleoprotein E
	comp11008_c0_seq1	-2.09938	1.57824	2.35073	K11098	SNRPF, SMF	small nuclear ribonucleoprotein F
	comp54214_c0_seq1	-1.23506	1.27176	2.41155	K12821	PRPF40, PRP40	pre-mRNA-processing factor 40
	comp2374_c0_seq1	-1.17752	1.79338	2.83826	K12823	DDX5, DBP2	ATP-dependent RNA helicase DDX5/DBP2 [EC:3.6.4.13]
	comp56628_c0_seq1	1.2535	2.39333	3.50626	K12823	DDX5, DBP2	ATP-dependent RNA helicase DDX5/DBP2 [EC:3.6.4.13]
	comp80444_c0_seq1	-1.12289	1.32436	2.49618	K11092	SNRPA1	U2 small nuclear ribonucleoprotein A'
	comp32957_c0_seq1	-1.27117	1.2724	2.00823	K11094	SNRPB2	U2 small nuclear ribonucleoprotein B''
	comp61269_c0_seq1	-1.06745	1.39093	2.1751	K12828	SF3B1, SAP155	splicing factor 3B subunit 1
	comp24571_c0_seq1	-1.60531	1.65915	2.63412	K12830	SF3B3, SAP130, RSE1	splicing factor 3B subunit 3
	comp60974_c0_seq1	-1.0992	1.09812	2.04283	K12831	SF3B4, SAP49	splicing factor 3B subunit 4
	comp47325_c0_seq1	-1.32893	2.34627	2.35722	K12833	SF3B14	pre-mRNA branch site protein p14
	comp50888_c0_seq1	-1.16609	1.50589	2.76301	K12837	U2AF2	splicing factor U2AF 65 kDa subunit
	comp1695_c0_seq2	-1.05388	1.91095	3.71716	K12838	PUF60	poly(U)-binding-splicing factor PUF60
	comp31744_c0_seq1	-1.76486	1.31228	2.13821	K12622	LSM3	U6 snRNA-associated Sm-like protein LSm3
	comp46234_c0_seq1	-1.09369	2.20821	2.76097	K12623	LSM4	U6 snRNA-associated Sm-like protein LSm4
	comp21107_c0_seq3	-1.02483	2.43143	4.20432	K12624	LSM5	U6 snRNA-associated Sm-like protein LSm5
	comp35653_c0_seq1	1.08096	2.39033	4.83815	K12626	LSM7	U6 snRNA-associated Sm-like protein LSm7
	comp4785_c0_seq2	-1.19169	2.05149	4.6184	K12845	SNU13, NHP2L	U4/U6 small nuclear ribonucleoprotein SNU13
	comp23640_c0_seq1	-1.01842	1.7464	2.08171	K12845	SNU13, NHP2L	U4/U6 small nuclear ribonucleoprotein SNU13
	comp39473_c0_seq1	-1.37145	1.31193	2.07898	K11984	SART1, HAF, SNU66	U4/U6.U5 tri-snRNP-associated protein 1
	comp52966_c0_seq1	-1.14245	1.64122	2.34982	K12852	EFTUD2	116 kDa U5 small nuclear ribonucleoprotein component
	comp4251_c0_seq1	-1.13675	1.24719	2.03588	K12854	SNRNP200, BRR2	pre-mRNA-splicing helicase BRR2 [EC:3.6.4.13]
	comp26596_c0_seq1	-1.16693	1.53836	2.77438	K12856	PRPF8, PRP8	pre-mRNA-processing factor 8
	comp66476_c0_seq1	-1.17363	1.72241	2.88995	K12858	DDX23, PRP28	ATP-dependent RNA helicase DDX23/PRP28 [EC:3.6.4.13]
	comp28809_c0_seq1	-1.36636	1.19791	2.22498	K10599	PRPF19, PRP19	pre-mRNA-processing factor 19 [EC:6.3.2.19]
	comp63215_c0_seq1	-1.24498	1.22875	2.14057	K12860	CDC5L, CDC5, CEF1	pre-mRNA-splicing factor CDC5/CEF1
	comp49053_c0_seq1	-1.07416	1.56485	2.60387	K12861	BCAS2	pre-mRNA-splicing factor SPF27
	comp10513_c0_seq1	-1.69207	1.49392	3.34334	K12863	CWC15	protein CWC15
	comp77263_c0_seq1	-1.34869	1.06076	2.13173	K12864	CTNNBL1	beta-catenin-like protein 1
	comp23835_c0_seq1	-1.5199	1.19115	3.17758	K03283	HSPA1_8	heat shock 70kDa protein 1/8
	comp35270_c0_seq1	-1.18216	1.94863	3.44528	K03283	HSPA1_8	heat shock 70kDa protein 1/8
	comp1281_c1_seq2	-1.16011	1.34984	3.51422	K03283	HSPA1_8	heat shock 70kDa protein 1/8
	comp1281_c1_seq1	-1.75923	1.67984	2.32494	K03283	HSPA1_8	heat shock 70kDa protein 1/8
	comp11332_c0_seq2	-2.48838	1.02391	1.46665	K03283	HSPA1_8	heat shock 70kDa protein 1/8
	comp11332_c0_seq1	-2.54448	1.62101	2.2946	K03283	HSPA1_8	heat shock 70kDa protein 1/8
	comp71_c1_seq2	2.43776	2.15989	4.20701	K03283	HSPA1_8	heat shock 70kDa protein 1/8
	comp35817_c0_seq1	-1.08462	1.25145	2.19745	K06063	SNW1, SKIIP, SKIP	SNW domain-containing protein 1
	comp31130_c0_seq1	-1.62933	1.42061	2.31892	K12733	PPIL1	peptidyl-prolyl cis-trans isomerase-like 1 [EC:5.2.1.8]
	comp2271_c0_seq1	3.54223	2.96719	3.58664	K12871	CCDC12	coiled-coil domain-containing protein 12
	comp56550_c0_seq1	1.7607	2.09173	3.68224	K12876	RBM8A, Y14	RNA-binding protein 8A
	comp27630_c0_seq2	-1.27233	1.80751	2.84507	K12877	MAGOH	protein mago nashi
	comp50482_c0_seq1	-1.0678	2.23162	3.53957	K12890	SFRS1_9	splicing factor, arginine/serine-rich 1/9
	comp34399_c0_seq2	-2.15624	1.17395	1.93222	K12896	SFRS7	splicing factor, arginine/serine-rich 7
Group 2
	comp5587_c0_seq1	2.15931	1.11152	-1.32767	K11087	SNRPD1, SMD1	small nuclear ribonucleoprotein D1
	comp842_c0_seq2	2.20098	1.35378	-1.26552	K11088	SNRPD3, SMD3	small nuclear ribonucleoprotein D3
	comp1241_c0_seq1	2.69761	1.34519	-1.12388	K11098	SNRPF, SMF	small nuclear ribonucleoprotein F
	comp523_c0_seq2	2.31543	1.23043	-1.39101	K11099	SNRPG, SMG	small nuclear ribonucleoprotein G
