# Supplementary material for: Transcriptomic profiles reveal the genome-wide responses of the harmful dinoflagellate Cochlodinium polykrikoides when exposed to the algicide copper sulfate
Source: BMC Genomics. 2016 Jan 5;17:29. doi: 10.1186/s12864-015-2341-3 (PMC4702327; doi:10.1186/s12864-015-2341-3)
Supplement: Additional file 10: — DEGs that involved in oxidative phosphorylation. The genes were identified by KEGG pathway analysis. “*” indicated the controversial genes that present or lost in the dinoflagellate C. polykrikoides. (XLSX 17 kb) [file 12864_2015_2341_MOESM10_ESM.xlsx]

## Sheet: Sheet1
Additional file 10: DEGs that involved in oxidative phosphorylation of the group 1. The genes were identified by KEGG pathway analysis. “*” indicated the controversial genes that present or lost in the dinoflagellate C. polykrikoides.
Differentially expressed genes by CuSO4 that involved in oxidative phosphorylation pathway (KO00190)
Contig No	KO	Symbol	Definition (KEGG)	Fold- change			Definition (NR)
				12 h	24 h	48 h
comp10144_c0_seq1	K03661	ATPeVPF, ATP6F	V-type H+-transporting ATPase 21kDa proteolipid subunit [EC:3.6.3.14]	-2.66124	1.1316	1.93946	V-type proton ATPase 21 kDa proteolipid subunit [Vitis vinifera]
comp10675_c0_seq1*	K11353	NDUFA13	NADH dehydrogenase (ubiquinone) 1 alpha subcomplex subunit 13	-1.27333	1.55257	3.31388	NADH dehydrogenase 1 alpha subcomplex subunit 13 [Salmo salar]
comp11647_c0_seq1*	K03963	NDUFB7	NADH dehydrogenase (ubiquinone) 1 beta subcomplex subunit 7	-1.79996	2.03061	2.17111	NADH-ubiquinone oxidoreductase B18 subunit [Capsaspora owczarzaki ATCC 30864]
comp12010_c0_seq1*	K03941	NDUFS8	NADH dehydrogenase (ubiquinone) Fe-S protein 8 [EC:1.6.5.3 1.6.99.3]	-1.08123	2.05492	3.1209	PREDICTED: NADH dehydrogenase [ubiquinone] iron-sulfur protein 8, mitochondrial [Sorex araneus]
comp131_c0_seq1	K02154	ATPeVI, ATP6N1A	V-type H+-transporting ATPase subunit I [EC:3.6.3.14]	-3.89692	1.07976	2.06354	vacuolar proton ATPase, putative [Acanthamoeba castellanii str. Neff]
comp1428_c0_seq1	K02265	COX5B	cytochrome c oxidase subunit 5b	-1.49743	2.08869	3.94971	cytochrome c oxidase subunit V [Dictyostelium discoideum AX4]
comp1546_c1_seq1	K02150	ATPeVE, ATP6E	V-type H+-transporting ATPase subunit E [EC:3.6.3.14]	-2.86442	1.13807	2.31684	PREDICTED: similar to AGAP002401-PA [Tribolium castaneum]
comp1677_c0_seq1	K00417	QCR7, UQCRB	ubiquinol-cytochrome c reductase subunit 7	-1.48278	1.61727	2.47144	PREDICTED: cytochrome b-c1 complex subunit 7-like [Octodon degus]
comp1684_c0_seq1	K00411	UQCRFS1, RIP1, petA	ubiquinol-cytochrome c reductase iron-sulfur subunit [EC:1.10.2.2]	-1.56117	1.68596	3.53928	ubiquinol-cytochrome C reductase iron-sulfur subunit precursor [Cyanophora paradoxa]
comp17173_c0_seq1	K03943	NDUFV2	NADH dehydrogenase (ubiquinone) flavoprotein 2 [EC:1.6.5.3 1.6.99.3]	-1.81966	1.35032	2.71187	PREDICTED: NADH dehydrogenase [ubiquinone] flavoprotein 2, mitochondrial-like isoform 2 [Oreochromis niloticus]
comp1879_c0_seq1	K02134	ATPeF1D, ATP5D	F-type H+-transporting ATPase subunit delta [EC:3.6.3.14]	-1.87012	1.67324	2.59016	ATP synthase F1, epsilon subunit [Mucor circinelloides f. circinelloides 1006PhL]
comp18901_c0_seq1	K00331	nuoB	NADH-quinone oxidoreductase subunit B [EC:1.6.5.3]	-1.31526	1.85391	3.02646	NADH dehydrogenase, putative [Acanthamoeba castellanii str. Neff]
comp19837_c0_seq1	K03942	NDUFV1	NADH dehydrogenase (ubiquinone) flavoprotein 1 [EC:1.6.5.3 1.6.99.3]	-1.36782	1.67449	3.40377	NADH oxidoreductase (quinone), F subunit [Acanthamoeba castellanii str. Neff]
comp21908_c0_seq1*	K11352	NDUFA12	NADH dehydrogenase (ubiquinone) 1 alpha subcomplex subunit 12	-1.34045	1.30015	2.91384	Putative NADH dehydrogenase [ubiquinone] 1 alpha subcomplex subunit 12 [Acromyrmex echinatior]
comp2442_c0_seq1	K00416	QCR6, UQCRH	ubiquinol-cytochrome c reductase subunit 6	-1.14486	2.6288	3.80082	ubiquinol:cytochrome c oxidoreductase 8 kDa subunit [Chlamydomonas reinhardtii]
comp2564_c0_seq1	K00236	SDHC, SDH3	succinate dehydrogenase (ubiquinone) cytochrome b560 subunit	-1.47542	2.60797	5.70467	succinate dehydrogenase [Polysphondylium pallidum PN500]
comp2587_c0_seq1	K03955	NDUFAB1	NADH dehydrogenase (ubiquinone) 1 alpha/beta subcomplex 1	-1.50142	1.89172	3.75901	acyl carrier protein [Grosmannia clavigera kw1407]
comp2641_c0_seq1	K00413	CYC1, CYT1, petC	ubiquinol-cytochrome c reductase cytochrome c1 subunit	-1.23344	1.82959	3.08203	expressed hypothetical protein [Trichoplax adhaerens]
comp28316_c1_seq1	K02111	ATPF1A, atpA	F-type H+-transporting ATPase subunit alpha [EC:3.6.3.14]	-1.50183	1.6899	2.46293	ATPase alpha subunit, putative [Trypanosoma cruzi]
comp29089_c0_seq18*	K03946	NDUFA2	NADH dehydrogenase (ubiquinone) 1 alpha subcomplex subunit 2	-2.82303	1.00875	1.78322	mitochondrial ribosomal protein l51 / s25 / cib8 domain containing protein [Acanthamoeba castellanii str. Neff]
comp2996_c0_seq1	K02115	ATPF1G, atpG	F-type H+-transporting ATPase subunit gamma [EC:3.6.3.14]	-1.76372	1.40408	2.35825	ATP synthase gamma subunit, putative [Ixodes scapularis]
comp3018_c0_seq1	K01507	ppa	inorganic pyrophosphatase [EC:3.6.1.1]	-2.43005	1.31167	2.33316	inorganic diphosphatase [Acanthamoeba castellanii str. Neff]
comp35668_c0_seq1	K01507	ppa	inorganic pyrophosphatase [EC:3.6.1.1]	-1.41664	1.75496	2.93254	putative vacuolar-type proton translocating pyrophosphatase 1 [Trypanosoma vivax Y486]
comp3106_c0_seq1	K00240	sdhB	succinate dehydrogenase iron-sulfur subunit [EC:1.3.99.1]	-1.19319	2.56725	4.50664	succinate dehydrogenase [ubiquinone] iron-sulfur subunit, mitochondrial-like [Hydra vulgaris]
comp34242_c0_seq1	K02260	COX17	cytochrome c oxidase assembly protein subunit 17	-1.08777	1.70601	2.48007	cytochrome c oxidase assembly protein subunit 17 [Mucor circinelloides f. circinelloides 1006PhL]
comp3856_c1_seq3	K02148	ATPeVC, ATP6C	V-type H+-transporting ATPase subunit C [EC:3.6.3.14]	-2.70316	1.00399	2.16551	V-type proton ATPase subunit C [Acromyrmex echinatior]
comp4138_c0_seq1	K02155	ATPeVPL, ATP6L	V-type H+-transporting ATPase 16kDa proteolipid subunit [EC:3.6.3.14]	-2.25012	1.15699	2.10847	V-type H+-transporting ATPase subunit c [Galdieria sulphuraria]
comp453_c0_seq1	K02155	ATPeVPL, ATP6L	V-type H+-transporting ATPase 16kDa proteolipid subunit [EC:3.6.3.14]	-2.27536	1.08412	1.64811	V-type H+-transporting ATPase subunit c [Galdieria sulphuraria]
comp5402_c0_seq1	K00234	SDHA, SDH1	succinate dehydrogenase (ubiquinone) flavoprotein subunit [EC:1.3.5.1]	-1.23318	1.67188	3.59549	succinate dehydrogenase [ubiquinone] flavoprotein subunit 1, mitochondrial isoform 2 [Vitis vinifera]
comp6520_c0_seq3*	K03949	NDUFA5	NADH dehydrogenase (ubiquinone) 1 alpha subcomplex subunit 5	-2.2874	1.09332	2.03955	NADH dehydrogenase, putative [Ricinus communis]
comp7398_c0_seq1*	K03950	NDUFA6	NADH dehydrogenase (ubiquinone) 1 alpha subcomplex subunit 6	-1.35997	1.83107	3.06637	putative NADH-ubiquinone oxidoreductase [Graphocephala atropunctata]
comp82548_c0_seq1*	K03954	NDUFA10	NADH dehydrogenase (ubiquinone) 1 alpha subcomplex subunit 10	-1.22091	1.63163	2.29893	deoxyguanosine kinase [Polysphondylium pallidum PN500]
comp9768_c0_seq1	K02149	ATPeVD, ATP6M	V-type H+-transporting ATPase subunit D [EC:3.6.3.14]	-2.68687	1.03621	2.17174	vacuolar ATP synthase subunit D [Dictyostelium discoideum AX4]
comp11353_c0_seq1*	K03937	NDUFS4	NADH dehydrogenase (ubiquinone) Fe-S protein 4	1.34059	2.6542	5.73343	NADHubiquinone oxidoreductase, putative [Acanthamoeba castellanii str. Neff]
comp15897_c0_seq1*	K03953	NDUFA9	NADH dehydrogenase (ubiquinone) 1 alpha subcomplex subunit 9	1.03945	2.4388	3.73733	NADH dehydrogenase, putative [Acanthamoeba castellanii str. Neff]
comp48873_c0_seq1	K00239	sdhA	succinate dehydrogenase flavoprotein subunit [EC:1.3.99.1]	1.95536	3.03553	2.78938	succinate dehydrogenase, putative [Perkinsus marinus ATCC 50983]
comp5926_c0_seq1*	K03965	NDUFB9	NADH dehydrogenase (ubiquinone) 1 beta subcomplex subunit 9	1.02793	2.43254	4.71715	NADH dehydrogenase (ubiquinone) 1 beta subcomplex 9 [Mucor circinelloides f. circinelloides 1006PhL]
comp1001_c0_seq1	K02112	ATPF1B, atpD	F-type H+-transporting ATPase subunit beta [EC:3.6.3.14]	-2.82542	1.11587	1.9642	ATP synthase subunit beta, mitochondrial-like [Ceratitis capitata]
comp45321_c0_seq1	K02112	ATPF1B, atpD	F-type H+-transporting ATPase subunit beta [EC:3.6.3.14]	-1.30734	1.48461	2.42372	ATPase beta subunit, putative [Trypanosoma cruzi marinkellei]
comp33017_c0_seq1	K02112	ATPF1B, atpD	F-type H+-transporting ATPase subunit beta [EC:3.6.3.14]	2.57495	2.25477	3.53666	mitochondrial ATP synthase F1 beta subunit-like protein 1 [Karlodinium veneficum]
