# Supplementary material for: Transcriptomic profiles reveal the genome-wide responses of the harmful dinoflagellate Cochlodinium polykrikoides when exposed to the algicide copper sulfate
Source: BMC Genomics. 2016 Jan 5;17:29. doi: 10.1186/s12864-015-2341-3 (PMC4702327; doi:10.1186/s12864-015-2341-3)
Supplement: Additional file 11: — DEGs that involved in photosynthsis. The genes were identified by KEGG pathway analysis. (XLSX 12 kb) [file 12864_2015_2341_MOESM11_ESM.xlsx]

## Sheet: Sheet1
Additional file 11: DEGs that involved in photosynthsis of group 2 . The genes were identified by KEGG pathway analysis.
Differentially expressed genes by CuSO4 that involved in photosynthsis identified by KEGG pathway analysis
Contig name	KO	Symbol	Definition (KEGG)	Fold- change			Definition (NR)
				12 h	24 h	48 h
comp796_c0_seq2	K02707	psbE	photosystem II cytochrome b559 subunit alpha	1.24916	-1.32539	-4.17621	cytochrome b559 alpha subunit [Heterocapsa triquetra]
comp1389_c0_seq2	K08902	psb27	photosystem II Psb27 protein	2.03083	1.42684	-1.01552	hypothetical protein AURANDRAFT_7494, partial [Aureococcus anophagefferens]
comp411_c0_seq1	K02635	petB	cytochrome b6	1.3697	-1.78191	-5.0302	cytochrome b6 [Heterocapsa triquetra]
comp434_c0_seq1	K02637	petD	cytochrome b6-f complex subunit 4	1.39484	-1.66691	-4.24164	cytochrome b6/f complex subunit IV [Heterocapsa triquetra]
comp80_c1_seq5	K08906	petJ	cytochrome c6	1.07422	-2.40453	-1.32099	chloroplast cytochrome c6 [Heterocapsa triquetra]
comp61_c0_seq1	K02110	ATPF0C, atpE	F-type H+-transporting ATPase subunit c [EC:3.6.3.14]	2.65968	1.33388	-1.4983	chloroplast ATP synthase subunit C [Alexandrium tamarense]
comp363_c0_seq1	K02112	ATPF1B, atpD;	F-type H+-transporting ATPase subunit beta [EC:3.6.3.14]	-2.09004	-4.03401	-8.42704	ATP synthase beta chain [Equisetum ramosissimum subsp. debile]
comp363_c0_seq2	K02112	ATPF1B, atpD;	F-type H+-transporting ATPase subunit beta [EC:3.6.3.15]	-2.10712	-3.78145	-6.49501	ATP synthase beta chain [Equisetum ramosissimum subsp. debile]
comp363_c0_seq3	K02112	ATPF1B, atpD;	F-type H+-transporting ATPase subunit beta [EC:3.6.3.16]	-3.67563	-8.55706	-27.2489	ATP synthase beta chain [Equisetum ramosissimum subsp. debile]
