# Supplementary material for: Transcriptomic profiles reveal the genome-wide responses of the harmful dinoflagellate Cochlodinium polykrikoides when exposed to the algicide copper sulfate
Source: BMC Genomics. 2016 Jan 5;17:29. doi: 10.1186/s12864-015-2341-3 (PMC4702327; doi:10.1186/s12864-015-2341-3)
Supplement: Additional file 12: — Differentially expressed photosynthesis related genes. The genes were manually summarized by reviewing GO and NR annotation. (XLSX 22 kb) [file 12864_2015_2341_MOESM12_ESM.xlsx]

## Sheet: Sheet1
Additional file 12: Differentially expressed photosynthesis related genes. The genes were manually summarized by reviewing GO and NR annotation.
Differentially expressed photosynthesis related genes
Contig name	Fold- change			symbol	Description (NR)	Characteristic
	12 h	24 h	48 h
comp411_c0_seq1	1.3697	-1.78191	-5.0302	PetB	cytochrome b6 [Heterocapsa triquetra]	chloroplast cytochrome b6/f complex
comp671_c0_seq1	2.21334	1.53917	1.3134	PetC	chloroplast cytochrome b6 [Heterocapsa triquetra]	chloroplast cytochrome b6/f complex
comp434_c0_seq1	1.39484	-1.66691	-4.24164	PetD	cytochrome b6/f complex subunit IV [Heterocapsa triquetra]	chloroplast cytochrome b6/f complex
comp9870_c1_seq1	1.01818	-2.74695	-1.1058	LHCA3	light-harvesting protein, partial [Symbiodinium sp. clade C3]	light-harvesting chlorophyll protein complex I
comp244_c0_seq1	2.61911	1.58681	2.42061	LHCA2	chloroplast light harvesting complex protein [Heterocapsa triquetra]	light-harvesting chlorophyll protein complex I
comp7841_c0_seq1	3.19197	1.99743	2.15151	LHCA5	chloroplast light harvesting complex protein [Heterocapsa triquetra]	light-harvesting chlorophyll protein complex I
comp3515_c0_seq6	-2.56835	-2.83767	-1.82806	LHB1B2	light-harvesting protein, partial [Symbiodinium sp. clade C3]	light-harvesting chlorophyll protein complex II
comp76_c0_seq6	-1.93563	-2.8408	-1.02194	LHB1B2	light-harvesting protein, partial [Symbiodinium sp. clade C3]	light-harvesting chlorophyll protein complex II
comp1903_c1_seq3	3.23463	2.78286	2.16845	LHCB6	light-harvesting protein, partial [Symbiodinium sp. clade C3]	light-harvesting chlorophyll protein complex II
comp3117_c0_seq1	2.97249	1.85023	2.60458	LHCB6	chloroplast light harvesting complex protein [Heterocapsa triquetra]	light-harvesting chlorophyll protein complex II
comp122_c4_seq3	-1.00399	1.20639	2.28565	LHCB3	light-harvesting protein, partial [Symbiodinium sp. clade C3]	light-harvesting chlorophyll protein complex II
comp45192_c0_seq1	2.36193	2.21003	1.99965	LHCB3	light-harvesting protein, partial [Symbiodinium sp. clade C3]	light-harvesting chlorophyll protein complex II
comp464_c0_seq2	1.55375	2.57854	1.89685	LHCB3	light-harvesting protein, partial [Symbiodinium sp. clade C3]	light-harvesting chlorophyll protein complex II
comp464_c0_seq5	1.20045	2.28877	1.79082	LHCB3	light-harvesting protein, partial [Symbiodinium sp. clade C3]	light-harvesting chlorophyll protein complex II
comp47109_c0_seq1	2.15563	1.6753	1.12408	LHCB2.1	light-harvesting protein, partial [Symbiodinium sp. clade C3]	light-harvesting chlorophyll protein complex II
comp80_c1_seq5	1.07422	-2.40453	-1.32099	CYTC6A	chloroplast cytochrome c6 [Heterocapsa triquetra]	photosynthetic electron transport
comp80_c1_seq8	-1.18129	-1.48643	-2.44723	CYTC6A	chloroplast cytochrome c6 [Heterocapsa triquetra]	photosynthetic electron transport
comp118_c3_seq2	2.03224	1.6594	1.05494	fer2	chloroplast ferredoxin [Heterocapsa triquetra]	photosynthetic electron transport
comp118_c3_seq8	2.44029	1.31549	1.51465	fer2	chloroplast ferredoxin [Heterocapsa triquetra]	photosynthetic electron transport
comp227_c1_seq2	2.13139	1.49234	1.57668	FNR1	chloroplast ferredoxin-NADP{+) reductase [Heterocapsa triquetra]	photosynthetic electron transport
comp227_c1_seq36	2.12456	1.704	1.63685	FNR1	chloroplast ferredoxin-NADP{+) reductase [Heterocapsa triquetra]	photosynthetic electron transport
comp227_c1_seq62	2.29461	1.5362	1.51797	FNR1	chloroplast ferredoxin-NADP{+) reductase [Heterocapsa triquetra]	photosynthetic electron transport
comp227_c1_seq19	3.67083	1.5904	2.58698	FNR2	chloroplast ferredoxin-NADP{+) reductase [Heterocapsa triquetra]	photosynthetic electron transport
comp227_c1_seq4	3.25915	3.15534	3.11614	FNR2	chloroplast ferredoxin-NADP{+) reductase [Heterocapsa triquetra]	photosynthetic electron transport
comp227_c1_seq7	3.12255	3.76507	3.27087	FNR2	chloroplast ferredoxin-NADP{+) reductase [Heterocapsa triquetra]	photosynthetic electron transport
comp6824_c0_seq1	3.60484	2.48777	2.95864	FNR2	chloroplast ferredoxin-NADP{+) reductase [Heterocapsa triquetra]	photosynthetic electron transport
comp227_c1_seq31	2.1084	1.18569	3.30769	PETH	chloroplast ferredoxin-NADP{+) reductase [Heterocapsa triquetra]	photosynthetic electron transport
comp558_c0_seq1	-1.33225	-2.76676	-7.48222	ATPA	ATP synthase CF1 subunit alpha [Heterocapsa triquetra]	photosynthetic electron transport
comp2483_c0_seq4	-1.11317	-2.34735	-4.14978	ATPC	ATP synthase CF1 epsilon subunit [Heterocapsa triquetra]	photosynthetic electron transport
comp363_c0_seq1	-2.09004	-4.03401	-8.42704	ATPD	ATP synthase beta chain [Equisetum ramosissimum subsp. debile]	photosynthetic electron transport
comp363_c0_seq2	-2.10712	-3.78145	-6.49501	ATPD	ATP synthase beta chain [Equisetum ramosissimum subsp. debile]	photosynthetic electron transport
comp363_c0_seq3	-3.67563	-8.55706	-27.2489	ATPD	ATP synthase beta chain [Equisetum ramosissimum subsp. debile]	photosynthetic electron transport
comp2996_c0_seq1	-1.76372	1.40408	2.35825	ATP5C1	ATP synthase gamma subunit, putative [Ixodes scapularis]	photosynthetic electron transport
comp28316_c1_seq1	-1.50183	1.6899	2.46293	F1_ATPase_alpha	ATPase alpha subunit, putative [Trypanosoma cruzi]	photosynthetic electron transport
comp3443_c0_seq1	2.33375	1.45142	1.25657	ATPH	chloroplast ATP synthase [Amphidinium carterae]	photosynthetic electron transport
comp61_c0_seq1	2.65968	1.33388	-1.4983	ATPH	chloroplast ATP synthase subunit C [Alexandrium tamarense]	photosynthetic electron transport
comp651_c0_seq1	-1.91913	-3.34983	-8.41297	psaA	PSI P700 apoprotein A1 [Heterocapsa triquetra]	photosystem I
comp651_c0_seq1	-1.91913	-3.34983	-8.41297	psaA	PSI P700 apoprotein A1 [Heterocapsa triquetra]	photosystem I
comp575_c0_seq1	-1.65462	-2.60638	-5.88879	psaB	PSI P700 apoprotein A2 [Heterocapsa triquetra]	photosystem I
comp575_c0_seq2	-1.58378	-2.95095	-5.98756	psaB	PSI P700 apoprotein A2 [Heterocapsa triquetra]	photosystem I
comp4370_c0_seq1	-1.45901	-1.69399	-2.71631	PSAF	chloroplast photosystem I, subunit III [Heterocapsa triquetra]	photosystem I
comp4370_c0_seq1	-1.45901	-1.69399	-2.71631	PSAF	chloroplast photosystem I, subunit III [Heterocapsa triquetra]	photosystem I
comp646_c0_seq7	-2.3046	-1.72859	-3.80081	PSAF	chloroplast photosystem I, subunit III [Heterocapsa triquetra]	photosystem I
comp2689_c0_seq1	-1.41691	-2.54129	-2.51318	PsaL	chloroplast photosystem I subunit XI [Heterocapsa triquetra]	photosystem I
comp303_c0_seq2	-1.82951	-1.87835	-2.48702	PsaL	chloroplast photosystem I subunit XI [Heterocapsa triquetra]	photosystem I
comp23774_c0_seq1	2.21566	1.78931	2.21242	HCEF1	chloroplast fructose-1,6-bisphosphatase [Lingulodinium polyedrum]	photosystem I
comp777_c0_seq5	2.00029	2.01322	1.46909	PsaC	psaC gene product (chloroplast) [Ulnaria acus]	photosystem I
comp780_c0_seq3	2.84265	1.52094	1.29181	PsaE1	chloroplast photosystem I protein E [Heterocapsa triquetra]	photosystem I
comp17154_c0_seq1	2.52819	1.39133	2.02609	ycf3	photosystem I assembly protein ycf1 [Rhodomonas salina]	photosystem I
comp14656_c0_seq1	2.21292	1.41562	1.86754	ycf4	[pt] photosystem I assembly protein [Galdieria sulphuraria]	photosystem I
comp73271_c0_seq1	-4.29274	-4.34191	-2.33903	NPQ1	violaxanthin de-epoxidase [Nannochloropsis gaditana CCMP526]	photosystem II
comp15_c0_seq1	1.93258	7.20441	-4.82878	PsbA2	PSII D1 reaction center protein [Heterocapsa rotundata]	photosystem II
comp253_c0_seq1	-1.43443	-3.59448	-9.86774	PsbB	PSII CP47 apoprotein [Heterocapsa triquetra]	photosystem II
comp253_c0_seq1	-1.43443	-3.59448	-9.86774	PsbB	PSII CP47 apoprotein [Heterocapsa triquetra]	photosystem II
comp878_c0_seq1	-1.45803	-3.01249	-6.89499	PsbC	PSII CP43 apoprotein [Heterocapsa triquetra]	photosystem II
comp181_c0_seq1	1.1376	-2.10508	-6.35768	PsbD	photosystem II protein D2 [Lingulodinium polyedrum]	photosystem II
comp796_c0_seq2	1.24916	-1.32539	-4.17621	PsbE	cytochrome b559 alpha subunit [Heterocapsa triquetra]	photosystem II
comp328_c0_seq6	-1.55206	-2.00858	-2.20335	PsbL	chloroplast photosystem II protein L [Heterocapsa triquetra]	photosystem II
comp1389_c0_seq2	2.03083	1.42684	-1.01552	Psb27	Photosystem II Pbs27[Nannochloropsis gaditana]	photosystem II
comp15638_c0_seq1	1.86604	1.41195	2.04222	HCF136	photosystem II stability/assembly factor HCF136 [Ectocarpus siliculosus]	photosystem II
comp4181_c0_seq1	2.19595	1.72957	1.42302	PPL1	chloroplast oxygen-evolving complex/thylakoid lumenal 25.6kDa protein [Chlamydomonas incerta]	photosystem II
comp4986_c0_seq1	1.21335	-1.28035	-2.05578	PsbK	photosystem II protein K (chloroplast) [Synedra acus]	photosystem II
comp16898_c0_seq1	2.45844	1.50624	1.31763	PsbF	cytochrome b559 beta subunit of photosystem II [Pyramimonas parkeae]	photosystem II
comp7420_c0_seq1	2.46204	2.06338	1.39425	PsbF	cytochrome b559 beta subunit of photosystem II [Pyramimonas parkeae]	photosystem II
comp423_c0_seq1	2.56767	1.58675	1.47372	PsbO1	chloroplast oxygen-evolving enhancer [Symbiodinium kawagutii]	photosystem II
comp425_c0_seq3	2.34337	1.45841	1.25857	PsbV	photosystem II cytochrome c550 (chloroplast) [Pavlova lutheri]	photosystem II
comp425_c0_seq7	2.46214	1.96857	1.67876	PsbV	PSII cytochrome c550 oxygen-evolving complex component [Vaucheria litorea]	photosystem II
comp423_c0_seq16	-1.68629	-1.8452	-3.84932	PsbO2	chloroplast oxygen-evolving enhancer [Symbiodinium kawagutii]	photosystem II
comp423_c0_seq24	1.04527	-3.09357	-6.85217	PsbO2	oxygen evolving enhancer 1 precursor [Heterocapsa triquetra]	photosystem II
