# Supplementary material for: Transcriptomic profiles reveal the genome-wide responses of the harmful dinoflagellate Cochlodinium polykrikoides when exposed to the algicide copper sulfate
Source: BMC Genomics. 2016 Jan 5;17:29. doi: 10.1186/s12864-015-2341-3 (PMC4702327; doi:10.1186/s12864-015-2341-3)
Supplement: Additional file 13: — Differentially expressed mitochondria related genes. The genes were manually summarized by reviewing GO and NR annotation. “*” indicated the controversial genes that present or lost in the dinoflagellate C. polykrikoides. (XLSX 34 kb) [file 12864_2015_2341_MOESM13_ESM.xlsx]

## Sheet: Sheet1
Additional file 13: Differentially expressed mitochondria related genes. The genes were manually summarized by reviewing GO and NR annotation. “*” indicated the controversial genes that present or lost in the dinoflagellate C. polykrikoides.
Differentially expressed mitochondria related genes
Contig name	Fold- change			symbol	Description (NR)	Characteristic
	12 h	24 h	48 h
comp24766_c1_seq1*	NDUFA19	1.31941	2.50554	3.69951	NADH-ubiquinone oxidoreductase 19 kDa subunit [Zea mays]	Mitochondrial complex I
comp5926_c0_seq1*	NDUFB9	1.02793	2.43254	4.71715	NADH dehydrogenase (ubiquinone) 1 beta subcomplex 9 [Mucor circinelloides f. circinelloides 1006PhL]	Mitochondrial complex I
comp30352_c1_seq6	GAMMA	1.41483	1.61283	2.61869	PREDICTED: gamma carbonic anhydrase 1, mitochondrial-like [Solanum lycopersicum]	Mitochondrial complex I
comp82548_c0_seq1*	NDUFA10	-1.22091	1.63163	2.29893	deoxyguanosine kinase [Polysphondylium pallidum PN500]	Mitochondrial complex I
comp6520_c0_seq3*	NDUFA5	-2.2874	1.09332	2.03955	NADH dehydrogenase, putative[Ricinus communis]	Mitochondrial complex I
comp12010_c0_seq1*	NDUFS8	-1.08123	2.05492	3.1209	PREDICTED: NADH dehydrogenase [ubiquinone] iron-sulfur protein 8, mitochondrial [Sorex araneus]	Mitochondrial complex I
comp19837_c0_seq1*	NDUFV1	-1.36782	1.67449	3.40377	NADH oxidoreductase (quinone), F subunit [Acanthamoeba castellanii str. Neff]	Mitochondrial complex I
comp59821_c0_seq1	BCS1L	1.75684	2.47596	2.77178	Mitochondrial chaperone BCS1 [Wickerhamomyces ciferrii]	Mitochondrial complex I; complex IV; complex III; mitochondrial inner membrane
comp11647_c0_seq1*	NDUFB7	-1.79996	2.03061	2.17111	NADH-ubiquinone oxidoreductase B18 subunit [Capsaspora owczarzaki ATCC 30864]	Mitochondrial complex I; mitochondrial electron transport
comp15897_c0_seq1*	NDUFA9	1.03945	2.4388	3.73733	NADH dehydrogenase, putative [Acanthamoeba castellanii str. Neff]	Mitochondrial complex I; mitochondrial electron transport
comp7398_c0_seq1*	NDUFA6	-1.35997	1.83107	3.06637	NADH dehydrogenase [ubiquinone] 1 alpha subcomplex subunit 6 [Nasonia vitripennis]	Mitochondrial complex I; mitochondrial electron transport
comp6666_c0_seq1*	NDUFA6	-2.04295	1.71598	2.94961	NADH dehydrogenase iron-sulfur protein 6, mitochondrial [Anopheles darlingi]	Mitochondrial complex I; mitochondrial electron transport
comp21908_c0_seq1*	NDUFA12	-1.34045	1.30015	2.91384	Putative NADH dehydrogenase [ubiquinone] 1 alpha subcomplex subunit 12 [Acromyrmex echinatior]	Mitochondrial complex I; mitochondrial electron transport
comp10675_c0_seq1*	NDUFA13	-1.27333	1.55257	3.31388	NADH dehydrogenase 1 alpha subcomplex subunit 13 [Salmo salar]	Mitochondrial complex I; mitochondrial electron transport
comp17173_c0_seq1*	NDUFV2	-1.81966	1.35032	2.71187	PREDICTED: NADH dehydrogenase [ubiquinone] flavoprotein 2, mitochondrial-like isoform 2 [Oreochromis niloticus]	Mitochondrial complex I; mitochondrial electron transport
comp11353_c0_seq1*	NDUFS4	1.34059	2.6542	5.73343	NADH ubiquinone oxidoreductase, putative [Acanthamoeba castellanii str. Neff]	Mitochondrial complex I; mitochondrial inner membrane
comp48873_c0_seq1	SDHA	1.95536	3.03553	2.78938	succinate dehydrogenase flavoprotein subunit [Bathycoccus prasinos]	Mitochondrial complex II
comp41_c0_seq6	SDHA	1.76528	1.44254	2.43715	mitochondrial succinate dehydrogenase flavoprotein-like protein 1, partial [Karlodinium veneficum]	Mitochondrial complex II
comp5402_c0_seq1	SDHA	-1.23318	1.67188	3.59549	PREDICTED: succinate dehydrogenase [ubiquinone] flavoprotein subunit 1, mitochondrial isoform 2 [Vitis vinifera]	Mitochondrial complex II
comp2564_c0_seq1	sdhC	-1.47542	2.60797	5.70467	succinate dehydrogenase [Polysphondylium pallidum PN500]	Mitochondrial complex II
comp3989_c0_seq1	SDHD	1.8845	4.9358	8.59779	SDH4, succinate dehydrogenase subunit 4 [Ectocarpus siliculosus]	Mitochondrial complex II
comp3106_c0_seq1	SDHB	-1.19319	2.56725	4.50664	REDICTED: succinate dehydrogenase [ubiquinone] iron-sulfur subunit, mitochondrial-like [Hydra vulgaris]	Mitochondrial complex II; mitochondrial inner membrane
comp1588_c0_seq2	UQCRH	2.24037	1.89531	1.53485	ubiquinol-cytochrome c reductase hinge protein [Pfiesteria piscicida]	Mitochondrial complex III
comp3001_c0_seq1	UQCRH	2.57399	1.77798	1.54276	ubiquinol-cytochrome c reductase hinge protein [Pfiesteria piscicida]	Mitochondrial complex III
comp2442_c0_seq1	UQCRH	-1.14486	2.6288	3.80082	ubiquinol:cytochrome c oxidoreductase 8 kDa subunit [Chlamydomonas reinhardtii]	Mitochondrial complex III
comp7089_c0_seq1	UQCRFS1	-2.4253	-1.69388	-2.17851	mitochondrial ubiquinol cytochrome c reductase reiske Fe-S [Karlodinium veneficum]	Mitochondrial complex III
comp0_c1_seq3	cytb	-1.16496	-2.43997	-4.47707	cytochrome b, partial (mitochondrion) [Alexandrium catenella]	Mitochondrial complex III
comp0_c1_seq9	cytb	-1.08663	-2.43261	-3.46162	cytochrome b [Karenia brevis]	Mitochondrial complex III
comp0_c1_seq1	cytb	-1.03171	-3.0304	-4.97753	cytochrome b, partial (mitochondrion) [Alexandrium catenella]	Mitochondrial complex III; mitochondrial inner membrane
comp0_c1_seq56	cytb	1.67192	-2.85935	-5.91733	cytochrome b, partial (mitochondrion) [Gonyaulax sp. 00-1]	Mitochondrial complex III; mitochondrial inner membrane
comp17339_c0_seq1	CYC1	1.8931	2.83895	2.1978	mitochondrial cytochrome c1, partial [Karlodinium veneficum]	Mitochondrial complex III
comp2641_c0_seq1	CYC1	-1.23344	1.82959	3.08203	cytochrome c reductase cytochrome c1 subunit [Cyanidioschyzon merolae strain 10D]	Mitochondrial complex III
comp3456_c0_seq1	CYC1	2.4114	1.93065	1.89112	cytochrome c1 precursor [Plasmodium gallinaceum]	Mitochondrial complex III
comp30_c0_seq1	CYC1	2.62111	5.63689	5.89164	cytochrome c [Dictyostelium fasciculatum]	Mitochondrial complex III
comp315_c0_seq3	CYC1	3.03407	1.79351	1.52067	mitochondrial cytochrome c-like protein 1 [Karlodinium veneficum]	Mitochondrial complex III
comp3470_c0_seq1	MPPalpha	-1.21827	2.15251	4.81651	PREDICTED: mitochondrial-processing peptidase subunit alpha-like [Oryza brachyantha]	Mitochondrial complex III
comp67694_c0_seq1	ATPase	-1.17471	-1.49568	-2.48311	ATPase, AAA domain containing protein [Acanthamoeba castellanii str. Neff]	Mitochondrial complex III; mitochondrial inner membrane
comp44735_c0_seq1	MPPbeta	1.04058	1.79155	2.20926	mitochondrial processing peptidase, beta subunit [Trypanosoma cruzi]	Mitochondrial complex III; mitochondrial matrix
comp65409_c0_seq1	COX10	1.05832	1.27153	2.22508	protoheme IX farnesyltransferase [Acanthamoeba castellanii str. Neff]	Mitochondrial complex IV
comp3007_c0_seq1	cox2b	2.00876	1.83618	1.43553	mitochondrial cytochrome c oxidase subunit 2b [Karlodinium veneficum]	Mitochondrial complex IV
comp7715_c0_seq1	cox2b	1.43928	1.89604	2.05698	mitochondrial cytochrome c oxidase subunit 2b [Karlodinium veneficum]	Mitochondrial complex IV
comp1428_c0_seq1	COX5B	-1.49743	2.08869	3.94971	DICTYBASE|DDB_G0269118 - symbol:cxeA "cytochrome c oxidase subunit V" species:44689 "Dictyostelium discoideum" [GO:0009617 "response to bacterium" evidence=IEP] [GO:0045335 "phagocytic vesicle" evidence=IDA] InterPro:IPR002124 Pfam:PF01215 ProDom:PD007270 PROSITE:PS51359 dictyBase:DDB_G0269118 EMBL:AAFI02000005 GenomeReviews:CM000150_GR GO:GO:0045335 GO:GO:0009617 GO:GO:0005743 GO:GO:0046872 GO:G…	Mitochondrial complex IV
comp38449_c0_seq1	HCC1	-1.03081	1.95026	2.00887	inner mitochondrial membrane protein Sco1p [Galdieria sulphuraria]	Mitochondrial complex IV
comp0_c1_seq10	cox1	-1.1094	-1.80252	-7.23306	cytochrome c oxidase subunit 1, partial (mitochondrion) [Alexandrium catenella]	Mitochondrial complex IV; mitochondrial inner membrane
comp0_c1_seq15	cox1	-1.21811	-3.13211	-1.54941	cytochrome c oxidase subunit 1, partial (mitochondrion) [Alexandrium catenella]	Mitochondrial complex IV; mitochondrial inner membrane
comp0_c1_seq17	cox1	-2.50283	-1.68968	-1.95134	cytochrome c oxidase subunit 1, partial (mitochondrion) [Alexandrium catenella]	Mitochondrial complex IV; mitochondrial inner membrane
comp0_c1_seq18	cox1	-1.68268	-1.67812	-2.38278	cytochrome c oxidase subunit 1, partial (mitochondrion) [Alexandrium catenella]	Mitochondrial complex IV; mitochondrial inner membrane
comp0_c1_seq30	cox1	1.00341	-3.5705	-6.16715	cytochrome c oxidase subunit 1, partial (mitochondrion) [Alexandrium catenella]	Mitochondrial complex IV; mitochondrial inner membrane
comp0_c1_seq5	cox1	-1.57963	-2.68186	-2.62397	cytochrome c oxidase subunit 1, partial (mitochondrion) [Alexandrium catenella]	Mitochondrial complex IV; mitochondrial inner membrane
comp0_c1_seq50	cox1	-1.55772	-3.03613	-4.01622	cytochrome c oxidase subunit 1, partial (mitochondrion) [Alexandrium catenella]	Mitochondrial complex IV; mitochondrial inner membrane
comp19_c0_seq3	cox1	-1.26704	-1.87839	-2.72532	cytochrome c oxidase subunit 1, partial (mitochondrion) [Alexandrium catenella]	Mitochondrial complex IV; mitochondrial inner membrane
comp19_c0_seq1	cox1	-1.34417	-3.15119	-8.53593	cytochrome oxidase subunit 1, partial (mitochondrion) [Alexandrium pseudogoniaulax]	Mitochondrial complex IV; mitochondrial inner membrane
comp19_c0_seq15	cox1	1.02337	-5.56313	-4.27666	cytochrome oxidase subunit 1 [Karenia bidigitata]	Mitochondrial complex IV; mitochondrial inner membrane
comp19_c0_seq3	cox1	-1.26704	-1.89404	-3.66327	cytochrome oxidase subunit 1, partial (mitochondrion) [Alexandrium pseudogoniaulax]	Mitochondrial complex IV; mitochondrial inner membrane
comp19_c0_seq4	cox1	1.05051	-3.65964	-3.81691	cytochrome oxidase subunit 1, partial (mitochondrion) [Alexandrium pseudogoniaulax]	Mitochondrial complex IV; mitochondrial inner membrane
comp19_c0_seq5	cox1	-1.37034	-5.86384	-9.67091	cytochrome oxidase subunit 1 [Karenia bidigitata]	Mitochondrial complex IV; mitochondrial inner membrane
comp19_c0_seq9	cox1	-1.31276	-2.2911	-8.35145	cytochrome oxidase subunit 1 [Karenia bidigitata]	Mitochondrial complex IV; mitochondrial inner membrane
comp31385_c0_seq1	cox1	-3.23558	-6.64645	-1.26025	cytochrome c oxidase subunit 1 [Chaetosphaeridium globosum]	Mitochondrial complex IV; mitochondrial inner membrane
comp1282_c0_seq1	cox6a1	-1.69575	2.51436	4.08443	putative mitochondrial cytochrome c oxidase subunit VI a polypeptide 1 [Graphocephala atropunctata]	Mitochondrial complex IV; mitochondrial inner membrane
comp78292_c0_seq1	coxA	1.69549	2.0491	2.59418	cytochrome oxidase assembly protein [Trypanosoma cruzi strain CL Brener]	Mitochondrial complex IV; mitochondrial inner membrane
comp1001_c0_seq1	ATPF1B	-2.82542	1.11587	1.9642	ATPsyn-beta [Drosophila pseudoobscura pseudoobscura]	Mitochondrial complex V
comp45321_c0_seq1	ATPF1B	-1.30734	1.48461	2.42372	ATPase beta subunit, putative [Trypanosoma cruzi marinkellei]	Mitochondrial complex V
comp11555_c0_seq1	ATPF1B	2.16024	1.2389	1.60556	mitochondrial ATP synthase F1 beta subunit-like protein 1 [Karlodinium veneficum]	Mitochondrial complex V; mitochondrial nucleoid
comp1152_c0_seq21	ATPF1B	2.1605	-1.20677	1.60204	ATP synthase F1 complex beta subunit [Riftia pachyptila]	Mitochondrial complex V; mitochondrial nucleoid
comp33017_c0_seq1	ATPF1B	2.57495	2.25477	3.53666	mitochondrial ATP synthase F1 beta subunit-like protein 1 [Karlodinium veneficum]	Mitochondrial complex V; mitochondrial nucleoid
comp2996_c0_seq1	ATP5C1	-1.76372	1.40408	2.35825	ATP synthase gamma subunit, putative [Ixodes scapularis]	Mitochondrial complex V
comp4476_c0_seq6	ATP5C1	2.94867	1.37783	2.5561	ATP synthase gamma subunit, putative [Ixodes scapularis]	Mitochondrial complex V
comp27431_c0_seq1	ATP5C1	2.26251	2.45476	1.91266	mitochondrial ATP synthase F1 gamma subunit [Karlodinium veneficum]	Mitochondrial complex V
comp57167_c0_seq1	ATP5C1	1.04992	1.9246	3.21071	ATP synthase F1 subunit gamma protein, putative [Trypanosoma cruzi]	Mitochondrial complex V
comp1879_c0_seq1	ATP5D	-1.87012	1.67324	2.59016	ATP synthase F1, epsilon subunit [Mucor circinelloides f. circinelloides 1006PhL]	Mitochondrial complex V
comp1194_c0_seq1	ATP5D	2.98511	1.94452	1.70794	mitochondrial ATP synthase F1 epsilon subunit-like protein 2 [Karlodinium veneficum]	Mitochondrial complex V
comp9300_c0_seq1	T-cp1	1.00275	2.30877	4.24268	PREDICTED: T-complex protein 1 subunit alpha-like [Solanum lycopersicum]	Mitochondrial complex V
comp25687_c0_seq1	SLC25	-1.27014	1.69583	3.44131	solute carrier family 25 (mitochondrial carrier; peroxisomal membrane protein, 34kDa), member 17 [Xenopus laevis]	mitochondrial envelope
comp2507_c0_seq2	GAPC1	-1.50497	-1.74714	-2.04106	glyceraldehyde-3-phosphate dehydrogenase [Lepidodinium chlorophorum]	mitochondrial envelope
comp32241_c0_seq1	LOS2	-1.49668	-1.51643	-2.09436	enolase [Arabidopsis thaliana]	mitochondrial envelope
comp34883_c0_seq1	LOS2	-1.25985	-1.34045	-2.62165	enolase, putative [Perkinsus marinus ATCC 50983]	mitochondrial envelope
comp27789_c1_seq1	ATPase	2.04283	2.34714	4.30832	mitochondrial protein-transporting ATPase [Mucor circinelloides f. circinelloides 1006PhL]	mitochondrial inner membrane
comp3188_c0_seq3	mito carrier	2.94174	1.27825	1.52542	mitochondrial carrier family [Bathycoccus prasinos]	mitochondrial inner membrane
comp45418_c0_seq1	ADP-ATP carrier	-1.1976	1.8128	2.35054	ADP-ATP carrier protein [Psalteriomonas lanterna]	mitochondrial inner membrane
comp73755_c0_seq1	CCS	-2.31063	-1.43809	-1.41653	PREDICTED: copper chaperone for superoxide dismutase-like [Strongylocentrotus purpuratus]	mitochondrial inner membrane
comp54280_c1_seq1	Dnajc11	1.44027	2.15639	2.44299	PREDICTED: dnaJ homolog subfamily C member 11-like isoform 1 [Strongylocentrotus purpuratus]	mitochondrial inner membrane
comp24641_c0_seq1	GCP1	-1.45484	-1.51729	-2.22271	Putative O-sialoglycoprotein endopeptidase 2 [Crassostrea gigas]	mitochondrial inner membrane
comp49147_c0_seq1	HADHB	-1.0784	1.78426	3.36532	mitochondrial trifunctional protein [Capsaspora owczarzaki ATCC 30864]	mitochondrial inner membrane
comp59710_c0_seq1	HADHB	1.3046	1.51114	2.61582	PREDICTED: trifunctional enzyme subunit beta, mitochondrial-like, partial [Oryzias latipes]	mitochondrial inner membrane
comp53584_c0_seq1	MEE67	1.11663	1.19035	2.09285	PREDICTED: mitochondrial import inner membrane translocase subunit TIM22-1-like isoform 2 [Solanum lycopersicum]	mitochondrial inner membrane
comp55803_c0_seq1	OXA1	1.2822	1.83434	3.24415	Mitochondrial inner membrane protein OXA1 [Morus notabilis]	mitochondrial inner membrane
comp74955_c0_seq2	SLC25A20	-1.57692	-2.16931	-2.30218	Mitochondrial carnitine:acyl carnitine carrier, putative [Penicillium digitatum PHI26]	mitochondrial inner membrane
comp55945_c0_seq1	SLC25A29	2.42609	3.18932	4.40216	PREDICTED: mitochondrial carnitine/acylcarnitine carrier protein CACL isoform X4 [Bubalus bubalis]	mitochondrial inner membrane
comp51569_c0_seq1	Timm10	1.53803	2.23427	2.95601	REDICTED: mitochondrial import inner membrane translocase subunit Tim10-like [Saccoglossus kowalevskii]	mitochondrial inner membrane
comp785_c0_seq15	OMT	2.23476	1.80677	1.0792	2-oxoglutarate/malate translocator [Emiliania huxleyi CCMP1516]	mitochondrial inner membrane;
comp74225_c0_seq1	ABCD3	1.66525	1.37743	2.00997	ABC transporter D family protein [Dictyostelium fasciculatum]	mitochondrial inner membrane;
comp27980_c0_seq1	CKMT1B	2.3222	1.78608	3.49749	Creatine kinase B-type, putative [Perkinsus marinus ATCC 50983]	mitochondrial inner membrane;
comp42191_c0_seq1	cpt2	-1.30707	1.74116	3.5634	carnitine O-palmitoyltransferase 2, mitochondrial [Danio rerio]	mitochondrial inner membrane;
comp44936_c0_seq1	HSPD1	2.38916	1.12112	1.76772	chaperonin Cpn60 [Danio rerio]	mitochondrial inner membrane;
comp33427_c0_seq1	mito carrier	2.33066	1.33917	1.06976	mitochondrial carrier protein [Emiliania huxleyi CCMP1516]	mitochondrial inner membrane; mitochondrial transport
comp29608_c0_seq1	mcfL	1.42342	2.05067	3.08262	mitochondrial substrate carrier family protein [Polysphondylium pallidum PN500]	mitochondrial inner membrane; mitochondrial transport
comp1677_c0_seq1	UQCRB	-1.48278	1.61727	2.47144	PREDICTED: cytochrome b-c1 complex subunit 7-like [Octodon degus]	mitochondrial inner membrane; mitochondrial transport
comp36751_c2_seq3	Tim13	-1.28677	1.7491	2.29739	probable mitochondrial intermembrane space complex subunit Tim13 [Cyanidioschyzon merolae strain 10D] 0.000004	mitochondrial inner membrane; mitochondrial intermembrane space
comp8522_c0_seq5	Tim9-like	1.27681	1.58923	2.43434	PREDICTED: mitochondrial import inner membrane translocase subunit Tim9-like [Setaria italica]	mitochondrial inner membrane; mitochondrial intermembrane space
comp8401_c0_seq1	ACADVL	-2.00701	1.14642	2.68236	very long-chain specific acyl-CoA dehydrogenase, mitochondrial-like, partial [Pundamilia nyererei	mitochondrial inner membrane; mitochondrial nucleoid
comp24746_c0_seq1	Hadha	-1.59317	1.3843	3.66109	mitochondrial trifunctional protein [Capsaspora owczarzaki ATCC 30864]	mitochondrial inner membrane; mitochondrial nucleoid
comp34242_c0_seq1	COX17	-1.08777	1.70601	2.48007	cytochrome c oxidase assembly protein subunit 17 [Mucor circinelloides f. circinelloides 1006PhL]	mitochondrial intermembrane space
comp65383_c0_seq1	CBR2	-1.21723	-1.16362	-2.07931	PREDICTED: NADH-cytochrome b5 reductase-like protein-like [Solanum lycopersicum]	mitochondrial intermembrane space
comp63776_c1_seq1	CYM1	1.20342	2.588	3.51223	pitrilysin metallopeptidase 1, putative [Acanthamoeba castellanii str. Neff]	mitochondrial intermembrane space
comp32336_c0_seq3	Suox	1.25218	1.53101	2.10932	PREDICTED: sulfite oxidase-like isoform X1 [Latimeria chalumnae]	mitochondrial intermembrane space
comp67646_c0_seq1	sucA	1.19678	2.10236	1.94573	2-oxoglutarate dehydrogenase, putative [Toxoplasma gondii GT1]	mitochondrial membrane
comp22800_c0_seq1	Echs1	-2.54857	1.27583	2.51551	enoyl-CoA hydratase/isomerase family protein [Tetrahymena thermophila SB210]	mitochondrial matrix
comp54182_c0_seq1	Eci1	-1.24059	1.26869	2.10294	putative 3,2-trans-enoyl-CoA isomerase, mitochondrial precursor [Trypanosoma vivax Y486]	mitochondrial matrix
comp10672_c0_seq1	HSP60	-1.07485	1.50484	2.45535	PREDICTED: chaperonin CPN60-2, mitochondrial-like [Solanum lycopersicum]	mitochondrial matrix
comp2441_c0_seq1	kdn	-1.73071	1.24478	3.27173	citrate synthase [Verticillium albo-atrum VaMs.102]	mitochondrial matrix
comp2040_c0_seq4	MDH1-1	-2.67355	-1.09078	-1.65845	malate dehydrogenase, partial [Prorocentrum minimum]	mitochondrial matrix
comp41259_c0_seq1	MGE1	-1.21752	1.39948	2.05662	co-chaperone GrpE, putative [Trypanosoma brucei gambiense DAL972]	mitochondrial matrix
comp2731_c0_seq1	mppB	-2.03764	1.17666	2.09957	mitochondrial processing peptidase beta subunit [Polysphondylium pallidum PN500]	mitochondrial matrix
comp8241_c0_seq1	mppB	2.15174	1.34195	1.49348	mitochondrial-processing peptidase beta subunit, putative [Toxoplasma gondii ME49]	mitochondrial matrix
comp32154_c0_seq1	Pdk2	2.10507	1.21953	1.81664	pyruvate dehydrogenase, putative [Perkinsus marinus ATCC 50983]	mitochondrial matrix
comp58419_c0_seq1	rpmA	1.39089	1.23413	2.20465	mitochondrial single-subunit RNA polymerase [Stygamoeba sp. ruffled]	mitochondrial matrix
comp2622_c0_seq1	YAH1	2.26887	1.6197	1.20966	adrenodoxin-type ferredoxin, putative [Perkinsus marinus ATCC 50983]	mitochondrial matrix
comp14975_c0_seq1	wal	-1.52731	1.66362	3.44514	PREDICTED: electron transfer flavoprotein subunit alpha, mitochondrial [Chelonia mydas]	mitochondrial matrix; mitochondrial electron transfer
comp58896_c0_seq1	Dnaja3	-1.15075	-2.27253	-1.40043	DnaJ domain-containing protein, putative [Toxoplasma gondii VEG]	mitochondrial matrix; mitochondrial nucleoid
comp11635_c0_seq1	lpd	-1.97758	1.165	2.67908	dihydrolipoamide:NAD oxidoreductase [Dictyostelium fasciculatum]	mitochondrial matrix; mitochondrial pyruvate dehydrogenase complex
comp27066_c0_seq1	MPT	-1.07365	1.62036	2.7563	mitochondrial protein translocase, MPT family isoform 1 [Galdieria sulphuraria]	mitochondrial outer membrane
comp8757_c0_seq1	CISD1	2.34874	1.21058	1.36222	cdgsh iron sulfur domain-containing protein 1 [Nannochloropsis gaditana]	mitochondrial outer membrane
comp68379_c0_seq1	DPM1	-1.16364	1.12236	2.30824	dolichol phosphate beta-d-mannosyltransferase-like [Pfiesteria piscicida]	mitochondrial outer membrane
comp72443_c0_seq1	MSTO1	-1.45691	-1.43414	-2.30716	misato-like protein 1 [Crassostrea gigas]	mitochondrial outer membrane
comp44401_c0_seq5	Tom70	1.71105	1.04343	2.7807	PREDICTED: mitochondrial import receptor subunit TOM34, partial [Ficedula albicollis]	mitochondrial outer membrane
comp8923_c0_seq3	TOMM34	2.31321	-1.5873	1.29617	PREDICTED: mitochondrial import receptor subunit TOM34 [Sarcophilus harrisii]	mitochondrial outer membrane
comp28542_c0_seq1	mRpLL51/S25/CIB8	1.5941	2.73549	3.59695	mitochondrial ribosomal protein L51/S25/CIB8 family protein [Acanthamoeba castellanii str. Neff]	mitochondrial ribosomal protein
comp41200_c0_seq1	mRpL12	1.16078	2.20344	2.9822	ribosomal protein l7/l12 cterminal domain containing protein [Acanthamoeba castellanii str. Neff]	mitochondrial ribosomal protein
comp9565_c0_seq1	mRpL12	1.65409	3.17415	5.81541	39S ribosomal protein L12, mitochondrial [Acromyrmex echinatior]	mitochondrial ribosomal protein
comp15297_c0_seq1	mrpl15	1.10435	1.93516	3.45003	ribosomal protein L15, putative [Acanthamoeba castellanii str. Neff]	mitochondrial ribosomal protein
comp33925_c0_seq1	MRPL47	1.10594	2.92742	3.09388	Mitochondrial 39S ribosomal protein L47 [Acanthamoeba castellanii str. Neff]	mitochondrial ribosomal protein
comp41615_c0_seq1	mrpl52	1.646	4.17949	6.57857	PREDICTED: 39S ribosomal protein L52, mitochondrial-like isoform X1 [Xiphophorus maculatus]	mitochondrial ribosomal protein
comp38441_c0_seq1	MRPL9	1.06191	2.05147	2.02097	ribosomal protein L9, Nterminal domain containing protein [Acanthamoeba castellanii str. Neff]	mitochondrial ribosomal protein
comp22705_c0_seq1	MRPS28	1.02291	1.85622	3.3034	ribosomal protein S15 [Aphanomyces astaci]	mitochondrial ribosomal protein
comp22418_c0_seq1	mRpS35	-1.09444	1.72728	2.95609	mitochondrial ribosomal protein, S35, putative [Aedes aegypti]	mitochondrial ribosomal protein
comp29089_c0_seq1	mRpS25	-2.82303	1.00875	1.78322	mitochondrial ribosomal protein l51 / s25 / cib8 domain containing protein [Acanthamoeba castellanii str. Neff]	mitochondrial ribosomal protein
comp1734_c0_seq2	IFM1 species	1.13552	2.33464	2.25694	Translation initiation factor IF-2 [Wickerhamomyces ciferrii]	others
comp12758_c0_seq1	MEF1	1.56134	2.18879	4.25954	translation elongation factor G [Rhizopus delemar RA 99-880]	others
comp71153_c0_seq1	Fundc1	2.31845	1.25775	1.64275	FUN14 family	others
comp9987_c0_seq1	ADHFE1	-2.2418	-1.38053	-1.07105	PREDICTED: hydroxyacid-oxoacid transhydrogenase, mitochondrial isoform 1 [Odobenus rosmarus divergens]	others
comp2587_c0_seq1	ACP1	-1.50142	1.89172	3.75901	acyl carrier protein [Grosmannia clavigera kw1407	others
comp21687_c0_seq1	ALA1	-1.56207	1.18529	2.30948	Alanine--tRNA ligase [Ogataea parapolymorpha DL-1]	others
comp28917_c0_seq1	atg3	-1.34823	2.19919	3.36799	autophagocytosis protein [Rhizopus delemar RA 99-880]	others
comp21329_c0_seq1	CCP1	-1.96863	1.55234	3.17046	cytochrome c peroxidase [Bathycoccus prasinos]	others
comp32600_c0_seq1	ckmt1	-1.60147	-1.99896	-2.0047	Creatine kinase M-type, putative [Perkinsus marinus ATCC 50983]	others
comp29889_c0_seq1	cps1	1.02051	-1.84273	-3.35205	carbamoyl-phosphate synthase (ammonia) [Saprolegnia diclina VS20]	others
comp13999_c0_seq1	DLAT	-1.82298	1.0048	2.74654	dihydrolipoamide acetyltransferase [Polysphondylium pallidum PN500]	others
comp62584_c0_seq2	DLST	-1.11262	1.39268	2.06524	2-oxoglutarate dehydrogenase, E2 component, dihydrolipoamide succinyltransferase, putative [Trypanosoma brucei brucei strain 927/4 GUTat10.1]	others
comp43942_c0_seq2	DRP3A	2.21439	4.15232	2.88726	strain CBS138 chromosome D complete sequence,related [Neospora caninum Liverpool]	others
comp39230_c0_seq1	GCLC	-1.31223	1.90266	3.35501	glutamate-cysteine ligase catalytic subunit [Mucor circinelloides f. circinelloides 1006PhL]	others
comp54889_c0_seq1	NFU1	-1.77666	1.26781	2.13657	PREDICTED: NFU1 iron-sulfur cluster scaffold homolog, mitochondrial-like [Ceratitis capitata].	others
comp8222_c0_seq1	HIBADH	-1.11222	1.65512	3.11584	3-hydroxyisobutyrate dehydrogenase [Acanthamoeba castellanii str. Neff]	others
comp10871_c0_seq1	ISU1	-4.34419	-2.30406	-1.47483	iron-sulfur cluster assembly enzyme ISCU, mitochondrial [Aphanomyces invadans]	others
comp65072_c0_seq4	lonp1	-1.22791	-2.3637	-1.70572	putative lon protease [Phytophthora sojae]	others
comp70300_c1_seq1	mpheS	1.36547	1.57968	2.28995	Phenylalanine--tRNA ligase [Ectocarpus siliculosus]	others
comp74649_c0_seq2	Q58DG1	-1.10633	-1.28045	-2.37608	PREDICTED: UPF0160 protein MYG1, mitochondrial-like isoform 2 [Ciona intestinalis]	others
comp6881_c0_seq1	SCOA	-1.05524	1.88704	3.65887	succinyl-CoA ligase alpha-chain 2 [Zea mays]	others
comp24_c0_seq1	TAR1	-3.64389	-29.4309	-2.03943	transcript antisense to ribosomal rna protein [Nannochloropsis gaditana CCMP526]	others
comp2857_c0_seq6	mitoNAD1	-1.69797	-1.66752	-2.06924	mitochondrial malate dehydrogenase (NAD)-like protein 1, partial [Karlodinium veneficum]	others
comp41887_c0_seq1	slc25a11	-1.64409	1.21613	2.27037	mitochondrial carrier protein [Thalassiosira pseudonana CCMP1335]	others
comp38511_c0_seq1	Slc25a17	-1.23576	-1.51917	-2.18796	PREDICTED: peroxisomal membrane protein PMP34-like [Aplysia californica]	others
comp2988_c0_seq1	YHM2	-1.46013	1.35794	2.67605	Mitochondrial Carrier (MC) Family [Phytophthora infestans T30-4]	others
comp39302_c0_seq1	ogdh	1.02007	1.82333	3.41029	PREDICTED: 2-oxoglutarate dehydrogenase, mitochondrial-like [Fragaria vesca subsp. vesca]	others
comp9712_c0_seq1	PHC	1.0451	-2.24868	-1.74689	mitochondrial phosphate carrier protein [Nannochloropsis gaditana]	others
comp18975_c0_seq1	NFS1	-1.54645	1.15507	2.14764	Cysteine desulfurase NFS1 (ISS) [Ostreococcus tauri]	others
comp19495_c0_seq1	pdhB	-1.15406	1.888	2.90166	pyruvate dehydrogenase E1 beta subunit [Dictyostelium purpureum]	others
comp13326_c0_seq1	RPF1	-2.0816	-1.16525	-1.68851	pentatricopeptide repeat-containing protein, putative [Perkinsus marinus ATCC 50983]	others
comp6778_c0_seq1	HSPA9	-1.27891	1.79525	2.67731	heat shock 70 kDa protein, mitochondrial precursor, putative [Trypanosoma cruzi]	others
comp68121_c1_seq1	TOP1MT	1.5008	1.73076	2.99643	DNA topoisomerase I [Polysphondylium pallidum PN500]	others
comp13259_c0_seq4	Lon	2.22678	1.76654	2.36831	putative Lon protease [Cafeteria roenbergensis virus BV-PW1]	others
