# Supplementary material for: Transcriptomic profiles reveal the genome-wide responses of the harmful dinoflagellate Cochlodinium polykrikoides when exposed to the algicide copper sulfate
Source: BMC Genomics. 2016 Jan 5;17:29. doi: 10.1186/s12864-015-2341-3 (PMC4702327; doi:10.1186/s12864-015-2341-3)
Supplement: Additional file 14: — Differentially expressed antioxidant genes. The genes were manually summarized by reviewing GO and NR annotation. (XLSX 14 kb) [file 12864_2015_2341_MOESM14_ESM.xlsx]

## Sheet: Sheet1
Additional file 14: Differentially expressed antioxidant genes. The genes were manually summarized by reviewing GO and NR annotation.
Differentially expressed antioxidant genes
Contig name	Fold- change			Description (NR)
	12 h	24 h	48 h
comp15476_c0_seq1	1.6571	4.34713	10.6952	glutathione reductase [Salpingoeca rosetta]
comp15476_c0_seq2	-1.04515	2.29823	5.10945	glutathione reductase [Salpingoeca rosetta]
comp3607_c0_seq1	2.0225	1.45244	1.39203	glutathione S-transferase-Pi [Corbicula fluminea]
comp2322_c0_seq1	-1.4425	5.90154	11.2344	glutathione S-transferase Pi[Anolis carolinensis]
comp2013_c0_seq1	-1.09276	3.98487	11.2473	glutathione S-transferase sigma [Ostreococcus tauri]
comp8516_c0_seq1	2.17841	1.32273	1.41298	glutathione S-transferase sigma-like[Leeia oryzae]
comp8219_c0_seq1	2.18763	1.05614	1.00588	glutathione s-transferase sigma-like [Thalassiosira pseudonana CCMP1335]
comp2250_c0_seq1	-1.30778	4.20249	6.79609	glutathione S-transferase sigma 3 [Mytilus galloprovincialis]
comp21333_c0_seq1	-2.10852	1.11066	1.70333	glutathione-s-transferase theta[Ricinus communis]
comp3886_c0_seq1	2.19713	5.08781	11.5636	glutathione S-transferase theta 1 [Locusta migratoria]
comp5660_c1_seq1	1.08957	2.03703	4.702	glutathione-s-transferase Mu [Bigelowiella natans]
comp79006_c0_seq1	-1.36181	-1.41836	-2.22989	glutathione S-transferase domain-containing protein [Salpingoeca sp. ATCC 50818]
comp3637_c0_seq1	-1.9287	1.49909	4.07491	glutathione S-transferase domain-containing protein [Beauveria bassiana ARSEF 2860]
comp66080_c0_seq1	1.36039	2.19139	2.63752	putative glutathione-S-transferase/glutaredoxin [Leishmania major strain Friedlin]
comp64464_c0_seq1	-1.80502	1.5967	2.21532	MAPEG family protein [Acanthamoeba castellanii str. Neff]
comp6074_c0_seq1	1.73423	4.67624	11.8365	MAPEG family protein [Oxytricha trifallax]
comp34726_c0_seq1	-1.35859	1.63704	2.14986	thioredoxin II [Sporisorium reilianum SRZ2]
comp2488_c0_seq1	-1.02926	4.0922	7.42031	thioredoxin [Cristaria plicata]
comp22218_c0_seq1	-1.91515	1.87018	3.20841	thioredoxin [Micromonas sp. RCC299]
comp34705_c0_seq1	2.54159	2.15819	1.49157	thioredoxin [Sebastes schlegelii]
comp26479_c0_seq1	1.52671	2.60303	3.54752	thioredoxin domain containing 9 [Nannochloropsis gaditana CCMP526]
comp27386_c0_seq1	-1.10144	1.46151	2.84637	Thioredoxin domain-containing protein 12 precursor [Osmerus mordax]
comp1782_c0_seq1	-1.75033	1.74483	3.21477	thioredoxin domain-containing protein 5 [Danio rerio]
comp69793_c0_seq1	-1.29712	1.4546	2.03849	thioredoxin family Trp26 family protein [Acanthamoeba castellanii str. Neff]
comp58105_c0_seq3	1.20735	1.70029	2.78739	Thioredoxin reductase 2, mitochondrial [Crassostrea gigas]
comp16115_c0_seq1	4.89943	2.99274	4.94799	thioredoxin [Perkinsus marinus ATCC 50983]
comp48043_c0_seq1	1.09075	1.63342	2.03269	Thioredoxin-like 4A [Bos taurus]
comp53553_c0_seq1	1.20325	2.75132	4.11126	thioredoxin-like protein [Coccomyxa subellipsoidea C-169]
comp8690_c0_seq1	-1.86984	1.89738	5.14989	thioredoxin reductase 3-like [Hydra vulgaris]
comp58105_c0_seq3	1.20735	1.70029	2.78739	Thioredoxin reductase 2, mitochondrial [Crassostrea gigas]
comp1404_c0_seq1	-1.4377	3.1595	6.99412	peroxiredoxin 2 [Acanthamoeba castellanii str. Neff]
comp321_c1_seq4	4.20559	2.07238	4.19511	peroxiredoxin-5 [Pediculus humanus corporis]
comp3441_c0_seq1	-13.6869	-12.5949	-6.14264	1-cys peroxiredoxin [Mucor circinelloides f. circinelloides 1006PhL]
comp30549_c0_seq1	-2.24387	1.16919	1.38438	2-cys peroxiredoxin [Chlamydomonas reinhardtii]
comp26569_c0_seq1	2.06731	1.12804	1.57932	phospholipid-hydroperoxide glutathione peroxidase [Rhipicephalus microplus]
comp67983_c0_seq1	-1.3061	-2.0734	-1.15456	glutathione peroxidase [Albugo laibachii Nc14]
comp21329_c0_seq1	-1.96863	1.55234	3.17046	cytochrome c peroxidase [Bathycoccus prasinos]
comp10911_c0_seq1	-2.5415	-1.16441	2.33616	manganese and iron superoxide dismutase [Acanthamoeba castellanii str. Neff]
comp2346_c0_seq2	-5.09026	-2.38781	-1.63473	Cu-Zn superoxide dismutase [Apostichopus japonicus]
