# Supplementary material for: Transcriptomic profiles reveal the genome-wide responses of the harmful dinoflagellate Cochlodinium polykrikoides when exposed to the algicide copper sulfate
Source: BMC Genomics. 2016 Jan 5;17:29. doi: 10.1186/s12864-015-2341-3 (PMC4702327; doi:10.1186/s12864-015-2341-3)
Supplement: Additional file 15: — Differentially expressed copper binding or transport genes. The genes were manual summarized by reviewing GO and NR annotation. (XLSX 14 kb) [file 12864_2015_2341_MOESM15_ESM.xlsx]

## Sheet: Sheet1
Additional file 15: Differentially expressed copper binding or transport genes. The genes were manually summarized by reviewing GO and NR annotation.
Differentially expressed copper binding or transport genes
Contig name	Fold- change			Description (NR)	Function
	12 h	24 h	48 h
comp88896_c0_seq1	-1.00971	1.08854	2.04539	copper-transporting ATPase 2 [Pyrenophora tritici-repentis Pt-1C-BFP]	copper ion binding; copper-transporting ATPase activity
comp55918_c0_seq1	1.23694	2.06648	2.654	copper-exporting ATPase [Fusobacterium mortiferum ATCC 9817]	copper ion transmembrane transporter activity
comp42882_c1_seq2	-1.01746	1.41937	2.08186	P-type ATPase [Polysphondylium pallidum PN500]	copper ion binding; copper-transporting ATPase activity
comp51355_c0_seq1	-1.20215	1.28001	2.01297	copper-translocating P-type ATPase [Phytophthora parasitica P1569]	copper ion transport; copper-exporting ATPase activity
comp64077_c0_seq1	2.12736	1.70351	1.25006	copper-transporting ATPase, putative [Phytophthora infestans T30-4]	detoxification of copper ion; response to copper ion
comp34242_c0_seq1	-1.08777	1.70601	2.48007	cytochrome c oxidase assembly protein subunit 17 [Mucor circinelloides f. circinelloides 1006PhL]	copper ion transport; copper chaperone activity
comp14571_c0_seq1	-1.30163	1.35992	3.02237	adenosylhomocysteinase [Amphidinium carterae]	copper ion binding
comp877_c0_seq1	2.20274	1.3458	1.51376	adenosylhomocysteinase [Amphidinium carterae]	copper ion binding
comp440_c0_seq1	-1.18042	1.47655	2.70822	Sadenosyl-L-homocysteine hydrolase, putative [Acanthamoeba castellanii str. Neff]	copper ion binding
comp34601_c0_seq1	1.11283	1.06897	2.00327	EGFlike domain containing protein [Acanthamoeba castellanii str. Neff]	copper ion binding
comp33213_c0_seq1	-1.86516	1.2042	2.04149	COMM domain-containing protein 1 [Polysphondylium pallidum PN500]	copper ion binding
comp40856_c0_seq1	-1.70185	1.31414	2.05563	putative glyceraldehyde 3-phosphate dehydrogenase [Trypanosoma vivax Y486]	copper ion binding
comp38449_c0_seq1	-1.03081	1.95026	2.00887	inner mitochondrial membrane protein Sco1p	copper ion binding
comp36751_c2_seq3	-1.28677	1.7491	2.29739	probable mitochondrial intermembrane space complex subunit Tim13 [Cyanidioschyzon merolae strain 10D] 4e-06	copper ion binding
comp1126_c1_seq8	2.18756	1.7864	2.64811	methionine S-adenosyl transferase, partial [Cylindrotheca closterium]	copper ion binding
comp14658_c0_seq1	2.61031	2.06301	3.51621	methionine S-adenosyl transferase [Detonula confervacea]	copper ion binding
comp1126_c1_seq9	1.46721	1.98965	2.78868	methionine S-adenosyl transferase, partial [Thalassionema nitzschioides]	copper ion binding
comp1126_c1_seq3	2.02341	1.63807	2.41353	methionine S-adenosyl transferase [Asterionella glacialis]	copper ion binding
comp1109_c0_seq6	2.02687	1.51965	1.73345	adenosine kinase isoform 1T-like protein [Coccomyxa subellipsoidea C-169]	copper ion binding
comp10672_c0_seq1	-1.07485	1.50484	2.45535	PREDICTED: chaperonin CPN60-2, mitochondrial-like [Solanum lycopersicum]	copper ion binding
comp7299_c0_seq1	-1.93981	1.679	3.51238	adenylate kinase 1 [Arabidopsis thaliana]	copper ion binding
comp15133_c0_seq1	1.21623	3.25006	6.26892	putative Aconitate hydratase [Oryza sativa Japonica Group]	copper ion binding
comp2857_c0_seq6	-1.69797	-1.66752	-2.06924	mitochondrial malate dehydrogenase (NAD)-like protein 1, partial [Karlodinium veneficum]	copper ion binding
comp34883_c0_seq1	-1.25985	-1.34045	-2.62165	enolase, putative [Perkinsus marinus ATCC 50983]	copper ion binding
comp65383_c0_seq1	-1.21723	-1.16362	-2.07931	NADH-cytochrome b5 reductase 1 [Wickerhamomyces ciferrii]	copper ion binding
comp15233_c0_seq1	-4.32475	-2.51806	1.2343	PREDICTED: copper transport protein ATOX1-like isoform 1 [Apis florea]	intracellular copper ion transport; cellular copper ion homeostasis; superoxide dismutase copper chaperone activity
comp73755_c0_seq1	-2.31063	-1.43809	-1.41653	PREDICTED: copper chaperone for superoxide dismutase-like [Strongylocentrotus purpuratus]	copper ion binding; copper ion transmembrane transporter activity; intracellular copper ion transport; superoxide dismutase copper chaperone activity; copper ion transmembrane transport
comp2346_c0_seq2	-5.09026	-2.38781	-1.63473	Cu-Zn superoxide dismutase [Apostichopus japonicus]	copper ion binding
